# Supplementary material for: Genome-wide profiling of piRNAs in the whitefly Bemisia tabaci reveals cluster distribution and association with begomovirus transmission
Source: PLoS One. 2019 Mar 12;14(3):e0213149. doi: 10.1371/journal.pone.0213149 (PMC6413925; doi:10.1371/journal.pone.0213149)
Supplement: S2 Table — (XLSX) [file pone.0213149.s004.xlsx]

## Sheet: Pearson
S2 Table: Pearson's correlation coefficients for three biological replicates and Clusters of piRNAs at each of the three different time points and treatments.
Sample	uninfected_24h_rep1	uninfected_24h_rep2	uninfected_24h_rep3	TYLCV_24h_rep1	TYLCV_24h_rep2	TYLCV_24h_rep3	uninfected_48h_rep1	uninfected_48h_rep2	uninfected_48h_rep3	TYLCV_48h_rep1	TYLCV_48h_rep2	TYLCV_48h_rep3	uninfected_72h_rep1	uninfected_72h_rep2	uninfected_72h_rep3	TYLCV_72h_rep1	TYLCV_72h_rep2	TYLCV_72h_rep3
uninfected_24h_rep1	1	0.99	0.99	0.99	0.99	0.99	0.97	0.97	0.98	0.97	0.98	0.97	0.98	0.98	0.98	0.97	0.98	0.97
uninfected_24h_rep2	0.99	1	0.99	0.99	0.99	0.99	0.97	0.98	0.98	0.98	0.98	0.98	0.98	0.99	0.98	0.98	0.99	0.98
uninfected_24h_rep3	0.99	0.99	1	0.99	0.99	0.99	0.97	0.97	0.98	0.98	0.98	0.98	0.98	0.98	0.98	0.97	0.98	0.98
TYLCV_24h_rep1	0.99	0.99	0.99	1	0.99	0.99	0.97	0.98	0.98	0.98	0.98	0.98	0.98	0.98	0.98	0.98	0.98	0.98
TYLCV_24h_rep2	0.99	0.99	0.99	0.99	1	0.99	0.97	0.98	0.98	0.98	0.98	0.98	0.98	0.98	0.98	0.97	0.98	0.98
TYLCV_24h_rep3	0.99	0.99	0.99	0.99	0.99	1	0.97	0.98	0.98	0.98	0.98	0.98	0.98	0.98	0.98	0.98	0.98	0.98
uninfected_48h_rep1	0.97	0.97	0.97	0.97	0.97	0.97	1	0.99	0.99	0.99	0.98	0.99	0.98	0.98	0.98	0.98	0.97	0.98
uninfected_48h_rep2	0.97	0.98	0.97	0.98	0.98	0.98	0.99	1	0.99	0.99	0.99	0.99	0.98	0.99	0.98	0.99	0.98	0.99
uninfected_48h_rep3	0.98	0.98	0.98	0.98	0.98	0.98	0.99	0.99	1	0.99	0.99	0.99	0.98	0.99	0.99	0.99	0.98	0.99
TYLCV_48h_rep1	0.97	0.98	0.98	0.98	0.98	0.98	0.99	0.99	0.99	1	0.99	0.99	0.98	0.98	0.98	0.98	0.98	0.99
TYLCV_48h_rep2	0.98	0.98	0.98	0.98	0.98	0.98	0.98	0.99	0.99	0.99	1	0.99	0.99	0.99	0.99	0.98	0.98	0.99
TYLCV_48h_rep3	0.97	0.98	0.98	0.98	0.98	0.98	0.99	0.99	0.99	0.99	0.99	1	0.99	0.99	0.98	0.99	0.98	0.99
uninfected_72h_rep1	0.98	0.98	0.98	0.98	0.98	0.98	0.98	0.98	0.98	0.98	0.99	0.99	1	0.99	0.98	0.98	0.98	0.98
uninfected_72h_rep2	0.98	0.99	0.98	0.98	0.98	0.98	0.98	0.99	0.99	0.98	0.99	0.99	0.99	1	0.98	0.99	0.99	0.98
uninfected_72h_rep3	0.98	0.98	0.98	0.98	0.98	0.98	0.98	0.98	0.99	0.98	0.99	0.98	0.98	0.98	1	0.99	0.98	0.99
TYLCV_72h_rep1	0.97	0.98	0.97	0.98	0.97	0.98	0.98	0.99	0.99	0.98	0.98	0.99	0.98	0.99	0.99	1	0.98	0.99
TYLCV_72h_rep2	0.98	0.99	0.98	0.98	0.98	0.98	0.97	0.98	0.98	0.98	0.98	0.98	0.98	0.99	0.98	0.98	1	0.99
TYLCV_72h_rep3	0.97	0.98	0.98	0.98	0.98	0.98	0.98	0.99	0.99	0.99	0.99	0.99	0.98	0.98	0.99	0.99	0.99	1

## Sheet: 24HH
Clusters of piRNAs at 24 hours post feeding on healthy tomato
piRNA Cluster	Genomic Coordinates	Directionality	Cluster Size (bp)	Normalized reads ( RPM)
24HH_Cluster 1	Scaffold1040: 129001-134022	mono:minus	5022	648.047
24HH_Cluster 2	Scaffold1040: 172000-181028	mono:minus	9029	1340.26
24HH_Cluster 3	Scaffold112: 2478000-2484027	mono:plus	6028	1006.38
24HH_Cluster 4	Scaffold1144: 774002-782009	mono:plus	8008	812.784
24HH_Cluster 5	Scaffold1144: 1113081-1119435	mono:minus	6355	735.565
24HH_Cluster 6	Scaffold118: 424001-432028	mono:minus	8028	1143.58
24HH_Cluster 7	Scaffold1195: 1152000-1161024	mono:minus	9025	1250.29
24HH_Cluster 8	Scaffold12176: 2-8411	mono:minus	8410	5176.25
24HH_Cluster 9	Scaffold123: 4514077-4522992	mono:minus	8916	951.892
24HH_Cluster 10	Scaffold130: 3650002-3656999	mono:plus	6998	989.253
24HH_Cluster 11	Scaffold130: 7035008-7044024	mono:minus	9017	1028.31
24HH_Cluster 12	Scaffold1335: 61005-81026	mono:minus	20022	2491.43
24HH_Cluster 13	Scaffold1339: 2478002-2485027	mono:plus	7026	733.747
24HH_Cluster 14	Scaffold137: 1413405-1422027	mono:plus	8623	1075.94
24HH_Cluster 15	Scaffold137: 1428002-1439845	mono:plus	11844	2657
24HH_Cluster 16	Scaffold1374: 960000-965025	mono:plus	5026	662.182
24HH_Cluster 17	Scaffold14: 1213028-1222019	mono:minus	8992	1081.4
24HH_Cluster 18	Scaffold14: 5948001-5959028	mono:plus	11028	1594.29
24HH_Cluster 19	Scaffold14683: 3-6990	mono:plus	6988	1383.34
24HH_Cluster 20	Scaffold147: 826000-835013	mono:minus	9014	1184.05
24HH_Cluster 21	Scaffold147: 1689000-1696027	mono:minus	7028	848.393
24HH_Cluster 22	Scaffold147: 9319002-9325020	mono:plus	6019	752.215
24HH_Cluster 23	Scaffold147: 9361020-9370794	mono:plus	9775	1525.81
24HH_Cluster 24	Scaffold1496: 970785-988026	mono:plus	17242	8653.81
24HH_Cluster 25	Scaffold1496: 2318000-2328023	mono:minus	10024	1603.13
24HH_Cluster 26	Scaffold15347: 3-1957	mono:plus	1955	820.07
24HH_Cluster 27	Scaffold1558: 1069032-1080144	mono:plus	11113	4824.27
24HH_Cluster 28	Scaffold161: 2208618-2244004	mono:plus	35387	17905.6
24HH_Cluster 29	Scaffold1617: 2-8444	mono:plus	8443	1117.92
24HH_Cluster 30	Scaffold16276: 3279011-3286029	mono:plus	7019	839.069
24HH_Cluster 31	Scaffold16276: 8832003-8839023	mono:plus	7021	880.273
24HH_Cluster 32	Scaffold16276: 8857001-8864026	mono:plus	7026	865.445
24HH_Cluster 33	Scaffold165: 1-13027	mono:minus	13027	1514.27
24HH_Cluster 34	Scaffold165: 16004-29411	mono:minus	13408	1879.6
24HH_Cluster 35	Scaffold165: 6328339-6340981	mono:plus	12643	2486.86
24HH_Cluster 36	Scaffold166: 4-2693	mono:minus	2690	892.128
24HH_Cluster 37	Scaffold17: 1869080-1880016	mono:minus	10937	2010.88
24HH_Cluster 38	Scaffold1805: 417001-424027	mono:minus	7027	761.393
24HH_Cluster 39	Scaffold1805: 1007000-1013011	mono:plus	6012	736.442
24HH_Cluster 40	Scaffold1979: 464001-473012	mono:plus	9012	1265.57
24HH_Cluster 41	Scaffold199: 5961009-5973027	mono:minus	12019	2109.29
24HH_Cluster 42	Scaffold20608: 2-1419	mono:plus	1418	1623.46
24HH_Cluster 43	Scaffold2068: 132008-140016	mono:plus	8009	1007.06
24HH_Cluster 44	Scaffold2124: 493014-515000	mono:minus	21987	4412.4
24HH_Cluster 45	Scaffold2242: 578255-585985	mono:minus	7731	908.145
24HH_Cluster 46	Scaffold225: 329637-338026	mono:plus	8390	1869.03
24HH_Cluster 47	Scaffold226: 948004-960018	mono:plus	12015	1824.91
24HH_Cluster 48	Scaffold226: 4014011-4070027	mono:plus	56017	28050.5
24HH_Cluster 49	Scaffold226: 4092002-4102027	mono:plus	10026	2289.33
24HH_Cluster 50	Scaffold2366: 1306012-1321013	mono:plus	15002	2971.04
24HH_Cluster 51	Scaffold2366: 1323001-1347020	mono:plus	24020	4862.06
24HH_Cluster 52	Scaffold2366: 1348000-1359004	mono:plus	11005	1373.7
24HH_Cluster 53	Scaffold2418: 1-5665	mono:plus	5665	3566.92
24HH_Cluster 54	Scaffold245: 5002-12734	mono:plus	7733	961.745
24HH_Cluster 55	Scaffold2599: 1-2451	mono:plus	2451	2536.38
24HH_Cluster 56	Scaffold2605: 3027002-3045026	mono:minus	18025	3315.15
24HH_Cluster 57	Scaffold26265: 2-1425	mono:plus	1424	939.8
24HH_Cluster 58	Scaffold26614: 2-8024	mono:plus	8023	1046.5
24HH_Cluster 59	Scaffold2666: 2152002-2161199	mono:plus	9198	1372.03
24HH_Cluster 60	Scaffold2737: 1425071-1439972	mono:plus	14902	5036.33
24HH_Cluster 61	Scaffold277: 15003-21029	mono:minus	6027	706.582
24HH_Cluster 62	Scaffold28: 3963019-3969025	mono:minus	6007	1469.75
24HH_Cluster 63	Scaffold29348: 655178-662539	mono:plus	7362	1268.94
24HH_Cluster 64	Scaffold300: 229002-254904	mono:minus	25903	6260.89
24HH_Cluster 65	Scaffold300: 6483002-6488026	mono:minus	5025	650.122
24HH_Cluster 66	Scaffold3040: 3698001-3707021	mono:plus	9021	1263.94
24HH_Cluster 67	Scaffold3153: 11-5416	mono:plus	5406	935.789
24HH_Cluster 68	Scaffold3609: 1985000-1995026	mono:plus	10027	1506.71
24HH_Cluster 69	Scaffold3872: 103002-128012	mono:minus	25011	4776.27
24HH_Cluster 70	Scaffold403: 1-7022	mono:plus	7022	773.803
24HH_Cluster 71	Scaffold4455: 156001-169748	mono:minus	13748	5692.23
24HH_Cluster 72	Scaffold469: 1514001-1520967	mono:plus	6967	941.28
24HH_Cluster 73	Scaffold545: 1576007-1585016	mono:plus	9010	1949.77
24HH_Cluster 74	Scaffold6034: 1-8992	mono:minus	8992	1397.22
24HH_Cluster 75	Scaffold607: 109000-115018	mono:minus	6019	733.293
24HH_Cluster 76	Scaffold613: 6173514-6181020	mono:plus	7507	762.546
24HH_Cluster 77	Scaffold62917: 2-2233	mono:plus	2232	1521.17
24HH_Cluster 78	Scaffold637: 935005-951021	mono:minus	16017	4626.02
24HH_Cluster 79	Scaffold653: 1-7989	mono:plus	7989	1282.13
24HH_Cluster 80	Scaffold653: 24002-39029	mono:plus	15028	2512.31
24HH_Cluster 81	Scaffold653: 52000-61028	mono:plus	9029	1118.87
24HH_Cluster 82	Scaffold699: 1484000-1491027	mono:plus	7028	856.659
24HH_Cluster 83	Scaffold707: 84001-92024	mono:plus	8024	1026.72
24HH_Cluster 84	Scaffold73: 1580000-1586024	mono:minus	6025	843.405
24HH_Cluster 85	Scaffold809: 6131003-6140024	mono:plus	9022	1360.32
24HH_Cluster 86	Scaffold811: 1066000-1071025	mono:plus	5026	664.329
24HH_Cluster 87	Scaffold811: 2401006-2414987	mono:minus	13982	2763.21
24HH_Cluster 88	Scaffold8252: 1005-8440	mono:minus	7436	1147.75
24HH_Cluster 89	Scaffold831: 468004-478023	mono:plus	10020	1363.57
24HH_Cluster 90	Scaffold844: 29036-37028	mono:plus	7993	782.353
24HH_Cluster 91	Scaffold942: 760022-780822	mono:plus	20801	4132.76
24HH_Cluster 92	Scaffold942: 2258000-2294025	mono:minus	36026	10483.8
24HH_Cluster 93	Scaffold942: 2627002-2644026	mono:minus	17025	7064.72
24HH_Cluster 94	Scaffold976: 1-9018	mono:plus	9018	1342.45
24HH_Cluster 95	Scaffold988: 12019-19029	mono:plus	7011	761.73
24HH_Cluster 96	Scaffold995: 2293008-2310028	bi:plus-minus (split between 2308210 and 2308215)	17021	2758.88

## Sheet: 24HV
Clusters of piRNAs at 24 hours post feeding on TYLCV-infected tomato
piRNA Cluster	Genomic Coordinates	Directionality	Cluster Size (bp)	Cluster mapped normalized reads ( RPM)
24HV_Cluster 1	Scaffold1040: 129005-134027	mono:minus	5023	672.329
24HV_Cluster 2	Scaffold1040: 172000-181020	mono:minus	9021	1386.97
24HV_Cluster 3	Scaffold112: 2478000-2484027	mono:plus	6028	1041.1
24HV_Cluster 4	Scaffold1144: 774002-781974	mono:plus	7973	864.387
24HV_Cluster 5	Scaffold1144: 1113075-1119979	mono:minus	6905	799.15
24HV_Cluster 6	Scaffold118: 424002-432029	mono:minus	8028	1182.14
24HV_Cluster 7	Scaffold1195: 1152000-1161027	mono:minus	9028	1299.03
24HV_Cluster 8	Scaffold12176: 1-8412	mono:minus	8412	5281.12
24HV_Cluster 9	Scaffold123: 4514094-4522991	mono:minus	8898	988.759
24HV_Cluster 10	Scaffold130: 3650002-3656990	mono:plus	6989	959.854
24HV_Cluster 11	Scaffold130: 7035008-7044027	mono:minus	9020	1047.69
24HV_Cluster 12	Scaffold1335: 60164-81014	mono:minus	20851	2585.38
24HV_Cluster 13	Scaffold1339: 2478009-2485028	mono:plus	7020	790.134
24HV_Cluster 14	Scaffold137: 1413406-1422024	mono:plus	8619	1132.29
24HV_Cluster 15	Scaffold137: 1428000-1439845	mono:plus	11846	2686.34
24HV_Cluster 16	Scaffold1374: 960001-965025	mono:plus	5025	667.162
24HV_Cluster 17	Scaffold14: 1213129-1222027	mono:minus	8899	1062.77
24HV_Cluster 18	Scaffold14: 5948001-5959027	mono:plus	11027	1624.88
24HV_Cluster 19	Scaffold14683: 1-7000	mono:plus	7000	1426.24
24HV_Cluster 20	Scaffold147: 826002-835008	mono:minus	9007	1245.3
24HV_Cluster 21	Scaffold147: 1689005-1696027	mono:minus	7023	902.863
24HV_Cluster 22	Scaffold147: 9319030-9325029	mono:plus	6000	775.117
24HV_Cluster 23	Scaffold147: 9361020-9370670	mono:plus	9651	1488.44
24HV_Cluster 24	Scaffold1496: 971325-988027	mono:plus	16703	8785.46
24HV_Cluster 25	Scaffold1496: 2317027-2329024	mono:minus	11998	1831.11
24HV_Cluster 26	Scaffold15347: 4-1961	mono:plus	1958	839.815
24HV_Cluster 27	Scaffold1558: 1069000-1080144	mono:plus	11145	4932.09
24HV_Cluster 28	Scaffold161: 2208523-2243899	mono:plus	35377	18130.2
24HV_Cluster 29	Scaffold1617: 3-8439	mono:plus	8437	1144.32
24HV_Cluster 30	Scaffold16276: 3279006-3286029	mono:plus	7024	860.131
24HV_Cluster 31	Scaffold16276: 8832004-8839028	mono:plus	7025	901.44
24HV_Cluster 32	Scaffold165: 6615-13027	mono:minus	6413	866.439
24HV_Cluster 33	Scaffold165: 16002-30000	mono:minus	13999	1908.48
24HV_Cluster 34	Scaffold165: 6328162-6340939	mono:plus	12778	2516.14
24HV_Cluster 35	Scaffold166: 2-2689	mono:minus	2688	875.11
24HV_Cluster 36	Scaffold17: 1869004-1880016	mono:minus	11013	2040.99
24HV_Cluster 37	Scaffold1805: 417001-424021	mono:minus	7021	752.733
24HV_Cluster 38	Scaffold1979: 464001-473018	mono:plus	9018	1334.54
24HV_Cluster 39	Scaffold199: 5961001-5973027	mono:minus	12027	2156.23
24HV_Cluster 40	Scaffold20608: 1-1420	mono:plus	1420	1604.59
24HV_Cluster 41	Scaffold2124: 493007-514993	mono:minus	21987	4478.17
24HV_Cluster 42	Scaffold2242: 578254-584820	mono:minus	6567	903.433
24HV_Cluster 43	Scaffold225: 329734-338027	mono:plus	8294	1839.58
24HV_Cluster 44	Scaffold226: 948004-960023	mono:plus	12020	1894.7
24HV_Cluster 45	Scaffold226: 4014011-4070029	mono:plus	56019	28571.2
24HV_Cluster 46	Scaffold2366: 1306007-1321027	mono:plus	15021	3109.42
24HV_Cluster 47	Scaffold2366: 1322007-1347024	mono:plus	25018	5183.13
24HV_Cluster 48	Scaffold2366: 1348000-1359028	mono:plus	11029	1476.14
24HV_Cluster 49	Scaffold2418: 1-5665	mono:plus	5665	3710.07
24HV_Cluster 50	Scaffold245: 5002-12730	mono:plus	7729	993.316
24HV_Cluster 51	Scaffold2599: 1-2450	mono:plus	2450	2550.37
24HV_Cluster 52	Scaffold2605: 3027002-3045028	mono:minus	18027	3469.88
24HV_Cluster 53	Scaffold26265: 1-1422	mono:plus	1422	972.336
24HV_Cluster 54	Scaffold26614: 2-8024	mono:plus	8023	1101.02
24HV_Cluster 55	Scaffold2666: 2152003-2161198	mono:plus	9196	1444.36
24HV_Cluster 56	Scaffold27: 2717004-2735011	mono:minus	18008	2387.56
24HV_Cluster 57	Scaffold2737: 1425059-1439536	mono:plus	14478	5075.96
24HV_Cluster 58	Scaffold277: 15009-21029	mono:minus	6021	714.244
24HV_Cluster 59	Scaffold28: 3963018-3969029	mono:minus	6012	1523.66
24HV_Cluster 60	Scaffold29348: 655178-662539	mono:plus	7362	1373.7
24HV_Cluster 61	Scaffold300: 229003-254913	mono:minus	25911	6318.67
24HV_Cluster 62	Scaffold300: 6483001-6488026	mono:minus	5026	669.01
24HV_Cluster 63	Scaffold3040: 3698001-3707027	mono:plus	9027	1276.02
24HV_Cluster 64	Scaffold3153: 6-5416	mono:plus	5411	939.181
24HV_Cluster 65	Scaffold3609: 1985003-1995026	mono:plus	10024	1547.13
24HV_Cluster 66	Scaffold3872: 103001-128022	mono:minus	25022	4861.66
24HV_Cluster 67	Scaffold403: 1-7020	mono:plus	7020	809.669
24HV_Cluster 68	Scaffold4455: 156053-169685	mono:minus	13633	5737.53
24HV_Cluster 69	Scaffold545: 1576006-1585010	mono:plus	9005	1948.27
24HV_Cluster 70	Scaffold6034: 1-10027	mono:minus	10027	1584.96
24HV_Cluster 71	Scaffold607: 109000-114026	mono:minus	5027	674.272
24HV_Cluster 72	Scaffold613: 6174013-6180997	mono:plus	6985	732.717
24HV_Cluster 73	Scaffold62917: 2-2233	mono:plus	2232	1574.17
24HV_Cluster 74	Scaffold637: 935001-951025	mono:minus	16025	4675.21
24HV_Cluster 75	Scaffold653: 1-8018	mono:plus	8018	1285.77
24HV_Cluster 76	Scaffold653: 24002-39029	mono:plus	15028	2562.8
24HV_Cluster 77	Scaffold653: 52000-61022	mono:plus	9023	1105.23
24HV_Cluster 78	Scaffold699: 1484000-1491006	mono:plus	7007	883.952
24HV_Cluster 79	Scaffold707: 84001-91021	mono:plus	7021	971.659
24HV_Cluster 80	Scaffold73: 1580000-1586021	mono:minus	6022	862.59
24HV_Cluster 81	Scaffold809: 6131017-6140023	mono:plus	9007	1369.22
24HV_Cluster 82	Scaffold811: 1066000-1071015	mono:plus	5016	705.925
24HV_Cluster 83	Scaffold811: 2401000-2414985	mono:minus	13986	2888.42
24HV_Cluster 84	Scaffold8252: 1005-8442	mono:minus	7438	1191.87
24HV_Cluster 85	Scaffold831: 468001-478022	mono:plus	10022	1412.06
24HV_Cluster 86	Scaffold844: 29004-37019	mono:plus	8016	760.458
24HV_Cluster 87	Scaffold942: 760040-780737	mono:plus	20698	4153.56
24HV_Cluster 88	Scaffold942: 2258009-2294023	mono:minus	36015	10708.5
24HV_Cluster 89	Scaffold942: 2627013-2644026	mono:minus	17014	6988.95
24HV_Cluster 90	Scaffold976: 92-9022	mono:plus	8931	1368.32
24HV_Cluster 91	Scaffold988: 12005-19029	mono:plus	7025	749.789
24HV_Cluster 92	Scaffold995: 2293000-2310028	bi:plus-minus (split between 2308215 and 2308215)	17029	2802.27

## Sheet: 48HH
Clusters of piRNAs at 48 hours post feeding on healthy tomato
piRNA Cluster	Genomic Coordinates	Directionality	Cluster Size (bp)	Cluster mapped normalized reads ( RPM)
48HH_Cluster 1	Scaffold1040: 172000-181019	mono:minus	9020	1171.36
48HH_Cluster 2	Scaffold112: 2478000-2483017	mono:plus	5018	785.717
48HH_Cluster 3	Scaffold1144: 774001-779984	mono:plus	5984	624.973
48HH_Cluster 4	Scaffold1144: 1113080-1119470	mono:minus	6391	832.295
48HH_Cluster 5	Scaffold118: 426003-431026	mono:minus	5024	630.961
48HH_Cluster 6	Scaffold1195: 1154000-1161028	mono:minus	7029	853.087
48HH_Cluster 7	Scaffold12176: 1-8412	mono:minus	8412	3769.1
48HH_Cluster 8	Scaffold123: 4514042-4523004	mono:minus	8963	986.831
48HH_Cluster 9	Scaffold130: 3650002-3656987	mono:plus	6986	782.543
48HH_Cluster 10	Scaffold130: 7035003-7042025	mono:minus	7023	726.518
48HH_Cluster 11	Scaffold1339: 2478035-2485019	mono:plus	6985	678.809
48HH_Cluster 12	Scaffold137: 1415001-1422011	mono:plus	7011	768.512
48HH_Cluster 13	Scaffold137: 1429017-1439846	mono:plus	10830	2015.53
48HH_Cluster 14	Scaffold14: 1214003-1221005	mono:minus	7003	811.267
48HH_Cluster 15	Scaffold147: 826003-835027	mono:minus	9025	1032.53
48HH_Cluster 16	Scaffold147: 1689004-1695001	mono:minus	5998	710.893
48HH_Cluster 17	Scaffold147: 9362001-9370602	mono:plus	8602	1169.18
48HH_Cluster 18	Scaffold1496: 970368-988013	mono:plus	17646	6585.59
48HH_Cluster 19	Scaffold15347: 5-1959	mono:plus	1955	609.527
48HH_Cluster 20	Scaffold1558: 1069034-1080144	mono:plus	11111	3633.06
48HH_Cluster 21	Scaffold1580: 896006-902026	mono:plus	6021	640.283
48HH_Cluster 22	Scaffold16276: 8832004-8839029	mono:plus	7026	788.782
48HH_Cluster 23	Scaffold165: 7003-12023	mono:minus	5021	584.137
48HH_Cluster 24	Scaffold165: 16002-28889	mono:minus	12888	1574.17
48HH_Cluster 25	Scaffold165: 6328051-6340949	mono:plus	12899	2087.37
48HH_Cluster 26	Scaffold166: 4-2691	mono:minus	2688	635.74
48HH_Cluster 27	Scaffold1805: 418003-424013	mono:minus	6011	661.637
48HH_Cluster 28	Scaffold1979: 464001-472997	mono:plus	8997	1164.26
48HH_Cluster 29	Scaffold1979: 498004-504002	mono:plus	5999	694.443
48HH_Cluster 30	Scaffold199: 5961001-5973027	mono:minus	12027	1933.36
48HH_Cluster 31	Scaffold20608: 4-1419	mono:plus	1416	1192.9
48HH_Cluster 32	Scaffold2124: 501002-514019	mono:minus	13018	2643.39
48HH_Cluster 33	Scaffold2242: 577096-585985	mono:minus	8890	863.073
48HH_Cluster 34	Scaffold225: 329639-338784	mono:plus	9146	1607.39
48HH_Cluster 35	Scaffold226: 948027-960019	mono:plus	11993	1567.89
48HH_Cluster 36	Scaffold226: 4014011-4070020	mono:plus	56010	23290
48HH_Cluster 37	Scaffold2366: 1306032-1321024	mono:plus	14993	2518.66
48HH_Cluster 38	Scaffold2418: 1-5665	mono:plus	5665	3247.88
48HH_Cluster 39	Scaffold245: 5002-12027	mono:plus	7026	770.025
48HH_Cluster 40	Scaffold2599: 2-2448	mono:plus	2447	1803.68
48HH_Cluster 41	Scaffold2605: 3026002-3046017	mono:minus	20016	3052.21
48HH_Cluster 42	Scaffold26265: 2-1427	mono:plus	1426	696.777
48HH_Cluster 43	Scaffold2666: 2152004-2161025	mono:plus	9022	1154.76
48HH_Cluster 44	Scaffold2737: 1425052-1439832	mono:plus	14781	4287.83
48HH_Cluster 45	Scaffold28: 3963013-3969025	mono:minus	6013	1264.91
48HH_Cluster 46	Scaffold29348: 655208-662539	mono:plus	7332	1156.83
48HH_Cluster 47	Scaffold300: 229011-254894	mono:minus	25884	5334.27
48HH_Cluster 48	Scaffold3040: 3698001-3707022	mono:plus	9022	1159.77
48HH_Cluster 49	Scaffold3153: 5-5416	mono:plus	5412	727.862
48HH_Cluster 50	Scaffold3609: 1985001-1995026	mono:plus	10026	1317.1
48HH_Cluster 51	Scaffold3872: 103000-128012	mono:minus	25013	3710.97
48HH_Cluster 52	Scaffold4455: 156027-172766	mono:minus	16740	5108.68
48HH_Cluster 53	Scaffold545: 1576006-1585012	mono:plus	9007	1470.78
48HH_Cluster 54	Scaffold6034: 1-10013	mono:minus	10013	1396.2
48HH_Cluster 55	Scaffold62917: 1-2234	mono:plus	2234	1092.72
48HH_Cluster 56	Scaffold637: 935001-951008	mono:minus	16008	3745.7
48HH_Cluster 57	Scaffold653: 1-7998	mono:plus	7998	981.348
48HH_Cluster 58	Scaffold653: 52000-61028	mono:plus	9029	987.272
48HH_Cluster 59	Scaffold707: 83003-93021	mono:plus	10019	1230.41
48HH_Cluster 60	Scaffold73: 1580000-1587017	mono:minus	7018	827.985
48HH_Cluster 61	Scaffold809: 6131001-6140025	mono:plus	9025	1047.98
48HH_Cluster 62	Scaffold811: 2401006-2414997	mono:minus	13992	2280.22
48HH_Cluster 63	Scaffold8252: 1005-8442	mono:minus	7438	1020.08
48HH_Cluster 64	Scaffold942: 760041-780924	mono:plus	20884	3403.43
48HH_Cluster 65	Scaffold942: 2258008-2283026	mono:minus	25019	4817.16
48HH_Cluster 66	Scaffold942: 2627013-2644026	mono:minus	17014	5120.06
48HH_Cluster 67	Scaffold976: 61-9006	mono:plus	8946	1078.39
48HH_Cluster 68	Scaffold995: 2293008-2309028	mono:plus	16021	2382.47

## Sheet: 48HV
Clusters of piRNAs at 48 hours post feeding on TYLCV-infected tomato
piRNA Cluster	Genomic Coordinates	Directionality	Cluster Size (bp)	Cluster mapped normalized reads ( RPM)
48HV_Cluster 1	Scaffold1040: 172000-181020	mono:minus	9021	1247.78
48HV_Cluster 2	Scaffold112: 2477993-2483024	mono:plus	5032	833.386
48HV_Cluster 3	Scaffold1144: 774001-781970	mono:plus	7970	743.507
48HV_Cluster 4	Scaffold1144: 1113061-1119374	mono:minus	6314	770.47
48HV_Cluster 5	Scaffold118: 425004-431026	mono:minus	6023	725.324
48HV_Cluster 6	Scaffold1195: 1154000-1161022	mono:minus	7023	897.525
48HV_Cluster 7	Scaffold12176: 1-8406	mono:minus	8406	3932.87
48HV_Cluster 8	Scaffold123: 4514145-4522991	mono:minus	8847	900.569
48HV_Cluster 9	Scaffold130: 3650005-3656961	mono:plus	6957	807.43
48HV_Cluster 10	Scaffold130: 7035009-7043005	mono:minus	7997	820.27
48HV_Cluster 11	Scaffold1339: 2478040-2485027	mono:plus	6988	706.662
48HV_Cluster 12	Scaffold137: 1415003-1422024	mono:plus	7022	795.21
48HV_Cluster 13	Scaffold137: 1430005-1439846	mono:plus	9842	2070.94
48HV_Cluster 14	Scaffold14: 1214003-1222025	mono:minus	8023	914.34
48HV_Cluster 15	Scaffold147: 826000-835005	mono:minus	9006	1059.52
48HV_Cluster 16	Scaffold147: 1690000-1695014	mono:minus	5015	595.492
48HV_Cluster 17	Scaffold147: 9362034-9370642	mono:plus	8609	1187.09
48HV_Cluster 18	Scaffold1496: 970340-988020	mono:plus	17681	6929.98
48HV_Cluster 19	Scaffold15347: 3-1960	mono:plus	1958	664.401
48HV_Cluster 20	Scaffold1558: 1069002-1080144	mono:plus	11143	3849.6
48HV_Cluster 21	Scaffold16276: 8832003-8839013	mono:plus	7011	815.822
48HV_Cluster 22	Scaffold165: 7003-12019	mono:minus	5017	605.488
48HV_Cluster 23	Scaffold165: 16005-28954	mono:minus	12950	1613.08
48HV_Cluster 24	Scaffold165: 6328342-6340910	mono:plus	12569	2260.6
48HV_Cluster 25	Scaffold166: 3-2693	mono:minus	2691	634.95
48HV_Cluster 26	Scaffold1805: 418004-424012	mono:minus	6009	654.953
48HV_Cluster 27	Scaffold1805: 1007000-1012027	mono:plus	5028	594.646
48HV_Cluster 28	Scaffold1979: 464006-473005	mono:plus	9000	1226.48
48HV_Cluster 29	Scaffold1979: 498003-504015	mono:plus	6013	686.156
48HV_Cluster 30	Scaffold199: 5961003-5973008	mono:minus	12006	1960.95
48HV_Cluster 31	Scaffold20608: 1-1419	mono:plus	1419	1189.24
48HV_Cluster 32	Scaffold2124: 501006-513974	mono:minus	12969	2741.01
48HV_Cluster 33	Scaffold2242: 577069-585985	mono:minus	8917	898.115
48HV_Cluster 34	Scaffold225: 329766-339018	mono:plus	9253	1751.6
48HV_Cluster 35	Scaffold226: 948004-959004	mono:plus	11001	1535.52
48HV_Cluster 36	Scaffold2366: 1306010-1321021	mono:plus	15012	2411.24
48HV_Cluster 37	Scaffold245: 5002-12029	mono:plus	7028	797.441
48HV_Cluster 38	Scaffold2599: 1-2451	mono:plus	2451	1839.57
48HV_Cluster 39	Scaffold2605: 3026002-3045028	mono:minus	19027	3023.4
48HV_Cluster 40	Scaffold26265: 2-1429	mono:plus	1428	694.676
48HV_Cluster 41	Scaffold2666: 2152004-2161200	mono:plus	9197	1226.05
48HV_Cluster 42	Scaffold27: 2727003-2734958	mono:minus	7956	727.636
48HV_Cluster 43	Scaffold2737: 1425060-1439998	mono:plus	14939	4512.69
48HV_Cluster 44	Scaffold28: 3963026-3969030	mono:minus	6005	1291.24
48HV_Cluster 45	Scaffold29348: 655467-662540	mono:plus	7074	1204.79
48HV_Cluster 46	Scaffold300: 230039-254919	mono:minus	24881	5312.66
48HV_Cluster 47	Scaffold3040: 3698001-3707014	mono:plus	9014	1170
48HV_Cluster 48	Scaffold3153: 11-5408	mono:plus	5398	768.447
48HV_Cluster 49	Scaffold3609: 1985001-1995026	mono:plus	10026	1378.12
48HV_Cluster 50	Scaffold3872: 103001-128026	mono:minus	25026	3915.16
48HV_Cluster 51	Scaffold4455: 156015-172755	mono:minus	16741	5283.8
48HV_Cluster 52	Scaffold545: 1576006-1585015	mono:plus	9010	1457.03
48HV_Cluster 53	Scaffold6034: 1-8989	mono:minus	8989	1207.44
48HV_Cluster 54	Scaffold62917: 2-2232	mono:plus	2231	1105.46
48HV_Cluster 55	Scaffold637: 935002-951021	mono:minus	16020	3887.18
48HV_Cluster 56	Scaffold653: 52000-61018	mono:plus	9019	980.46
48HV_Cluster 57	Scaffold699: 1484000-1489026	mono:plus	5027	592.919
48HV_Cluster 58	Scaffold707: 83005-93023	mono:plus	10019	1295.58
48HV_Cluster 59	Scaffold73: 1580000-1586021	mono:minus	6022	793.06
48HV_Cluster 60	Scaffold809: 6131030-6140022	mono:plus	8993	1158.31
48HV_Cluster 61	Scaffold811: 2401001-2415002	mono:minus	14002	2375.46
48HV_Cluster 62	Scaffold8252: 1005-8441	mono:minus	7437	1042.28
48HV_Cluster 63	Scaffold942: 760100-780651	mono:plus	20552	3748.42
48HV_Cluster 64	Scaffold942: 2258015-2283029	mono:minus	25015	5109.44
48HV_Cluster 65	Scaffold942: 2627007-2644001	mono:minus	16995	5184.31
48HV_Cluster 66	Scaffold976: 59-9012	mono:plus	8954	1108.6
48HV_Cluster 67	Scaffold995: 2293008-2309028	mono:plus	16021	2416.43

## Sheet: 72HH
Clusters of piRNAs at 72 hours post feeding on healthy tomato
piRNA Cluster	Genomic Coordinates	Directionality	Cluster Size (bp)	Cluster mapped normalized reads ( RPM)
72HH_Cluster 1	Scaffold1040: 172000-181028	mono:minus	9029	1218.52
72HH_Cluster 2	Scaffold112: 2478000-2483028	mono:plus	5029	757.807
72HH_Cluster 3	Scaffold1144: 774002-780020	mono:plus	6019	676.32
72HH_Cluster 4	Scaffold1144: 1113080-1119490	mono:minus	6411	866.261
72HH_Cluster 5	Scaffold118: 425001-432029	mono:minus	7029	896.087
72HH_Cluster 6	Scaffold1195: 1153000-1161022	mono:minus	8023	1014.39
72HH_Cluster 7	Scaffold12176: 3-8408	mono:minus	8406	4396.97
72HH_Cluster 8	Scaffold123: 4514176-4522991	mono:minus	8816	896.297
72HH_Cluster 9	Scaffold130: 3650002-3656961	mono:plus	6960	879.151
72HH_Cluster 10	Scaffold130: 7035001-7043010	mono:minus	8010	867.185
72HH_Cluster 11	Scaffold1339: 2478009-2485019	mono:plus	7011	715.151
72HH_Cluster 12	Scaffold137: 1413405-1422019	mono:plus	8615	994.263
72HH_Cluster 13	Scaffold137: 1429000-1439844	mono:plus	10845	2168.71
72HH_Cluster 14	Scaffold14: 1213102-1222016	mono:minus	8915	984.757
72HH_Cluster 15	Scaffold147: 826004-835010	mono:minus	9007	1122.25
72HH_Cluster 16	Scaffold147: 1689005-1695026	mono:minus	6022	735.449
72HH_Cluster 17	Scaffold147: 9362004-9370728	mono:plus	8725	1354.55
72HH_Cluster 18	Scaffold1496: 970038-988022	mono:plus	17985	7327.08
72HH_Cluster 19	Scaffold15347: 5-1937	mono:plus	1933	664.432
72HH_Cluster 20	Scaffold1558: 1069000-1080144	mono:plus	11145	4179.38
72HH_Cluster 21	Scaffold16276: 8832004-8839029	mono:plus	7026	802.13
72HH_Cluster 22	Scaffold16276: 8857001-8863024	mono:plus	6024	662.547
72HH_Cluster 23	Scaffold165: 6633-12029	mono:minus	5397	737.28
72HH_Cluster 24	Scaffold165: 16003-28814	mono:minus	12812	1675.48
72HH_Cluster 25	Scaffold165: 6328339-6341007	mono:plus	12669	2085
72HH_Cluster 26	Scaffold166: 1-2693	mono:minus	2693	786.03
72HH_Cluster 27	Scaffold1805: 417001-424000	mono:minus	7000	701.325
72HH_Cluster 28	Scaffold1979: 464001-473009	mono:plus	9009	1179.67
72HH_Cluster 29	Scaffold1979: 498004-504008	mono:plus	6005	672.34
72HH_Cluster 30	Scaffold199: 5961009-5973027	mono:minus	12019	1953.23
72HH_Cluster 31	Scaffold20608: 1-1420	mono:plus	1420	1255.46
72HH_Cluster 32	Scaffold2124: 494001-515027	mono:minus	21027	3676.77
72HH_Cluster 33	Scaffold2242: 578255-585985	mono:minus	7731	843.586
72HH_Cluster 34	Scaffold225: 329108-338025	mono:plus	8918	1586.08
72HH_Cluster 35	Scaffold226: 948004-960025	mono:plus	12022	1632.48
72HH_Cluster 36	Scaffold226: 4014011-4070023	mono:plus	56013	24372.3
72HH_Cluster 37	Scaffold2366: 1306015-1321028	mono:plus	15014	2510.11
72HH_Cluster 38	Scaffold245: 5015-12730	mono:plus	7716	892.336
72HH_Cluster 39	Scaffold2599: 2-2450	mono:plus	2449	2161.45
72HH_Cluster 40	Scaffold2605: 3027002-3046016	mono:minus	19015	3100.27
72HH_Cluster 41	Scaffold26265: 1-1428	mono:plus	1428	837.879
72HH_Cluster 42	Scaffold2666: 2149004-2161205	mono:plus	12202	1609.8
72HH_Cluster 43	Scaffold2737: 1425031-1439954	mono:plus	14924	4445.8
72HH_Cluster 44	Scaffold28: 3963011-3969025	mono:minus	6015	1307.11
72HH_Cluster 45	Scaffold29348: 655181-662540	mono:plus	7360	1198.77
72HH_Cluster 46	Scaffold300: 230249-254907	mono:minus	24659	5437.12
72HH_Cluster 47	Scaffold3040: 3698001-3707023	mono:plus	9023	1115.7
72HH_Cluster 48	Scaffold3153: 6-5416	mono:plus	5411	838.129
72HH_Cluster 49	Scaffold3609: 1985001-1995026	mono:plus	10026	1396.35
72HH_Cluster 50	Scaffold3872: 103000-128012	mono:minus	25013	4157.38
72HH_Cluster 51	Scaffold403: 2-6028	mono:plus	6027	655.499
72HH_Cluster 52	Scaffold4455: 156013-172781	mono:minus	16769	5224.84
72HH_Cluster 53	Scaffold545: 1576010-1585015	mono:plus	9006	1743.33
72HH_Cluster 54	Scaffold6034: 1-8986	mono:minus	8986	1162.82
72HH_Cluster 55	Scaffold62917: 2-2234	mono:plus	2233	1371.11
72HH_Cluster 56	Scaffold637: 935001-951017	mono:minus	16017	4018.03
72HH_Cluster 57	Scaffold653: 1-8013	mono:plus	8013	1145.63
72HH_Cluster 58	Scaffold653: 52000-61025	mono:plus	9026	1017.27
72HH_Cluster 59	Scaffold699: 1484000-1490022	mono:plus	6023	746.787
72HH_Cluster 60	Scaffold707: 83004-92024	mono:plus	9021	1124.67
72HH_Cluster 61	Scaffold73: 1580004-1586026	mono:minus	6023	798.652
72HH_Cluster 62	Scaffold809: 6131004-6140022	mono:plus	9019	1129.84
72HH_Cluster 63	Scaffold811: 1066000-1071014	mono:plus	5015	615.703
72HH_Cluster 64	Scaffold811: 2401000-2414943	mono:minus	13944	2451.71
72HH_Cluster 65	Scaffold8252: 1005-8439	mono:minus	7435	1049.98
72HH_Cluster 66	Scaffold942: 760034-780727	mono:plus	20694	3576.29
72HH_Cluster 67	Scaffold942: 2258008-2294023	mono:minus	36016	8611.14
72HH_Cluster 68	Scaffold942: 2627013-2644026	mono:minus	17014	5992.44
72HH_Cluster 69	Scaffold976: 17-9014	mono:plus	8998	1212.61
72HH_Cluster 70	Scaffold988: 12017-19025	mono:plus	7009	629.344
72HH_Cluster 71	Scaffold995: 2293003-2309027	mono:plus	16025	2450.85

## Sheet: 72HV
Clusters of piRNAs at 72 hours post feeding on TYLCV-infected tomato
piRNA Cluster	Genomic Coordinates	Directionality	Cluster Size (bp)	Cluster mapped normalized reads ( RPM)
72HV_Cluster 1	Scaffold1040: 172000-181020	mono:minus	9021	1058.34
72HV_Cluster 2	Scaffold112: 2478000-2483021	mono:plus	5022	690.028
72HV_Cluster 3	Scaffold1144: 1113080-1119948	mono:minus	6869	823.805
72HV_Cluster 4	Scaffold118: 425004-432015	mono:minus	7012	830.68
72HV_Cluster 5	Scaffold1195: 1154000-1161027	mono:minus	7028	856.445
72HV_Cluster 6	Scaffold12176: 1-8412	mono:minus	8412	3952.82
72HV_Cluster 7	Scaffold123: 4514039-4522992	mono:minus	8954	823.403
72HV_Cluster 8	Scaffold130: 7035003-7043009	mono:minus	8007	756.659
72HV_Cluster 9	Scaffold1335: 74003-81015	mono:minus	7013	764.649
72HV_Cluster 10	Scaffold1339: 2478002-2485013	mono:plus	7012	666.95
72HV_Cluster 11	Scaffold137: 1413405-1422017	mono:plus	8613	947.761
72HV_Cluster 12	Scaffold14: 1214014-1221022	mono:minus	7009	830.717
72HV_Cluster 13	Scaffold147: 826002-835011	mono:minus	9010	1055.05
72HV_Cluster 14	Scaffold147: 1689005-1695991	mono:minus	6987	767.474
72HV_Cluster 15	Scaffold1496: 970565-988027	mono:plus	17463	6488.66
72HV_Cluster 16	Scaffold15347: 24-1962	mono:plus	1939	586.322
72HV_Cluster 17	Scaffold1558: 1069002-1080144	mono:plus	11143	3796.12
72HV_Cluster 18	Scaffold16276: 8832002-8839029	mono:plus	7028	729.144
72HV_Cluster 19	Scaffold165: 7003-12019	mono:minus	5017	638.46
72HV_Cluster 20	Scaffold165: 16002-28802	mono:minus	12801	1497.73
72HV_Cluster 21	Scaffold165: 6328344-6340909	mono:plus	12566	1813.81
72HV_Cluster 22	Scaffold166: 1-2693	mono:minus	2693	702.578
72HV_Cluster 23	Scaffold1805: 418003-424009	mono:minus	6007	601.46
72HV_Cluster 24	Scaffold1979: 464013-472989	mono:plus	8977	1077.11
72HV_Cluster 25	Scaffold1979: 498004-504020	mono:plus	6017	636.248
72HV_Cluster 26	Scaffold20608: 1-1419	mono:plus	1419	1242.64
72HV_Cluster 27	Scaffold2124: 500009-514021	mono:minus	14013	2606.07
72HV_Cluster 28	Scaffold2242: 578258-584951	mono:minus	6694	693.748
72HV_Cluster 29	Scaffold225: 329202-338026	mono:plus	8825	1388
72HV_Cluster 30	Scaffold226: 948003-960019	mono:plus	12017	1540.36
72HV_Cluster 31	Scaffold245: 5002-12738	mono:plus	7737	803.843
72HV_Cluster 32	Scaffold2599: 2-2450	mono:plus	2449	2020.55
72HV_Cluster 33	Scaffold2605: 3027002-3046013	mono:minus	19012	2910.32
72HV_Cluster 34	Scaffold26265: 2-1427	mono:plus	1426	763.573
72HV_Cluster 35	Scaffold2666: 2152004-2161022	mono:plus	9019	1111.63
72HV_Cluster 36	Scaffold2737: 1425059-1439930	mono:plus	14872	3819.97
72HV_Cluster 37	Scaffold28: 3963019-3969010	mono:minus	5992	1224.61
72HV_Cluster 38	Scaffold29348: 655208-662539	mono:plus	7332	1050.9
72HV_Cluster 39	Scaffold3040: 3698001-3707020	mono:plus	9020	970.522
72HV_Cluster 40	Scaffold3153: 26-5416	mono:plus	5391	745.52
72HV_Cluster 41	Scaffold3609: 1985004-1995026	mono:plus	10023	1256.12
72HV_Cluster 42	Scaffold3872: 104015-127979	mono:minus	23965	3639.44
72HV_Cluster 43	Scaffold545: 1576005-1585012	mono:plus	9008	1638.49
72HV_Cluster 44	Scaffold6034: 1-10027	mono:minus	10027	1302.99
72HV_Cluster 45	Scaffold62917: 2-2233	mono:plus	2232	1268.98
72HV_Cluster 46	Scaffold637: 935002-951021	mono:minus	16020	3585.03
72HV_Cluster 47	Scaffold653: 1-8012	mono:plus	8012	1020.74
72HV_Cluster 48	Scaffold653: 52000-61028	mono:plus	9029	925.444
72HV_Cluster 49	Scaffold699: 1484001-1489026	mono:plus	5026	589.381
72HV_Cluster 50	Scaffold73: 1580000-1586006	mono:minus	6007	753.653
72HV_Cluster 51	Scaffold809: 6131026-6140021	mono:plus	8996	938.903
72HV_Cluster 52	Scaffold811: 2401006-2414943	mono:minus	13938	2198.97
72HV_Cluster 53	Scaffold8252: 1005-8442	mono:minus	7438	932.678
72HV_Cluster 54	Scaffold942: 760005-780722	mono:plus	20718	2941.6
72HV_Cluster 55	Scaffold942: 2258000-2283024	mono:minus	25025	5167.09
72HV_Cluster 56	Scaffold976: 58-9004	mono:plus	8947	1131.92
72HV_Cluster 57	Scaffold995: 2293002-2309028	mono:plus	16027	2275.17
