# Supplementary material for: Genome-wide profiling of piRNAs in the whitefly Bemisia tabaci reveals cluster distribution and association with begomovirus transmission
Source: PLoS One. 2019 Mar 12;14(3):e0213149. doi: 10.1371/journal.pone.0213149 (PMC6413925; doi:10.1371/journal.pone.0213149)
Supplement: S3 Table — (XLSX) [file pone.0213149.s005.xlsx]

## Sheet: 24HH
S3 Table. Predicted piRNAs target genes involved in diverse growth, developmental and metabolic pathways.
Cluster	Gene_Target	Annotation
Cluster 1	Bta00296	Unknown protein
Cluster 1	Bta00297	Unknown protein
Cluster 2	Bta00299	Replicase/helicase/endonuclease
Cluster 3	Bta00917	Envelope fusion protein efp
Cluster 5	Bta01054	N-sulfoglucosamine sulfohydrolase
Cluster 5	Bta01055	Endonuclease-reverse transcriptase
Cluster 6	Bta01180	Inositol-pentakisphosphate 2-kinase
Cluster 8	Bta01536	Unknown protein
Cluster 11	Bta02447	Unknown protein
Cluster 11	Bta02448	Unknown protein
Cluster 12	Bta02620	Unknown protein
Cluster 13	Bta02712	Glutamate receptor 1
Cluster 14	Bta02769	Lysine-specific demethylase 4
Cluster 19	Bta03097	Unknown protein
Cluster 20	Bta03114	OTU domain-containing protein 5-A
Cluster 20	Bta03115	Unknown protein
Cluster 20	Bta03116	Unknown protein
Cluster 21	Bta03133	G2/M phase-specific E3 ubiquitin-protein ligase
Cluster 22	Bta03364	Cytoplasmic tRNA 2-thiolation protein 2
Cluster 24	Bta03429	Unknown protein
Cluster 24	Bta03430	Cytoplasmic tyrosine-protein kinase BMX
Cluster 28	Bta03976	Conserved oligomeric Golgi complex subunit 8
Cluster 28	Bta03977	Unknown protein
Cluster 28	Bta03978	Protein unc-93 A
Cluster 29	Bta04073	Gag protein
Cluster 29	Bta04074	Unknown protein
Cluster 31	Bta04316	Unknown protein
Cluster 32	Bta04318	Ubiquitin carboxyl-terminal hydrolase 17-like protein
Cluster 32	Bta04319	Unknown protein
Cluster 34	Bta04405	Unknown protein
Cluster 35	Bta04599	Unknown protein
Cluster 35	Bta04600	NS1
Cluster 35	Bta04601	DDE-domain-containing protein
Cluster 35	Bta04602	Aurora kinase B
Cluster 40	Bta05302	ATP-dependent DNA helicase Q1, putative
Cluster 43	Bta05610	Collagen alpha-2(XI) chain
Cluster 43	Bta05611	Alk-exo
Cluster 43	Bta05612	Unknown protein
Cluster 43	Bta05613	Unknown protein
Cluster 44	Bta05690	Apoptosis inhibitor IAP
Cluster 44	Bta05691	Unknown protein
Cluster 44	Bta05692	Unknown protein
Cluster 45	Bta05801	Unknown protein
Cluster 46	Bta05826	ZZ-type zinc finger-containing protein
Cluster 49	Bta05949	RNA-directed RNA polymerase L
Cluster 51	Bta06364	Neuroligin-3
Cluster 52	Bta06365	Carboxylesterase 3, putative
Cluster 59	Bta06908	Zinc finger MYM-type protein 1
Cluster 59	Bta06909	Pol protein
Cluster 60	Bta07186	COMM domain-containing protein 4
Cluster 60	Bta07187	Sentrin-specific protease 1
Cluster 60	Bta07188	Mitochondrial carrier protein
Cluster 62	Bta07334	Alpha/beta hydrolase domain-containing protein 11
Cluster 62	Bta07335	Zinc finger protein 862
Cluster 63	Bta07478	Alpha-1,2-mannosyltransferase ALG9
Cluster 64	Bta07715	Exostosin-3
Cluster 65	Bta07878	AAEL004763-PA
Cluster 66	Bta08047	Novel protein similar to DNA polymerases
Cluster 67	Bta08210	Unknown protein
Cluster 68	Bta09535	Envelope protein
Cluster 69	Bta10043	Loss of heterozygosity 12 chromosomal region 1 protein-like protein
Cluster 70	Bta10262	DNA Pol B2 domain-containing protein
Cluster 71	Bta10540	Zinc finger protein 76
Cluster 73	Bta12178	Gag-pol polyprotein
Cluster 74	Bta12619	Pol polyprotein
Cluster 75	Bta12625	Nonstructural protein
Cluster 76	Bta12983	Unknown protein
Cluster 78	Bta13173	Unknown protein
Cluster 78	Bta13174	Unknown protein
Cluster 78	Bta13175	Vacuolar protein sorting-associated protein 16-like protein
Cluster 80	Bta13663	Proline-alanine-rich protein
Cluster 82	Bta13975	Deoxyuridine 5'-triphosphate nucleotidohydrolase
Cluster 86	Bta14658	Unknown protein
Cluster 87	Bta14680	Max-like protein X
Cluster 89	Bta14758	Alpha-and gamma-adaptin-binding protein p34
Cluster 91	Bta15287	WD repeat-containing protein 35
Cluster 92	Bta15307	Unknown protein
Cluster 92	Bta15308	RNA-directed DNA polymerase (Reverse transcriptase) and Integrase domain containing protein
Cluster 93	Bta15319	Unknown protein
Cluster 94	Bta15553	Zinc finger BED domain-containing protein 4
Cluster 96	Bta15807	Lysine-specific demethylase 4B

## Sheet: 24HV
Cluster	Gene	Annotation
Cluster 1	Bta00296	Unknown protein
Cluster 1	Bta00297	Unknown protein
Cluster 2	Bta00299	Replicase/helicase/endonuclease
Cluster 3	Bta00917	Envelope fusion protein efp
Cluster 5	Bta01054	N-sulfoglucosamine sulfohydrolase
Cluster 5	Bta01055	Endonuclease-reverse transcriptase
Cluster 6	Bta01180	Inositol-pentakisphosphate 2-kinase
Cluster 8	Bta01536	Unknown protein
Cluster 11	Bta02447	Unknown protein
Cluster 11	Bta02448	Unknown protein
Cluster 12	Bta02620	Unknown protein
Cluster 13	Bta02712	Glutamate receptor 1
Cluster 14	Bta02769	Lysine-specific demethylase 4
Cluster 19	Bta03097	Unknown protein
Cluster 20	Bta03114	OTU domain-containing protein 5-A
Cluster 20	Bta03115	Unknown protein
Cluster 20	Bta03116	Unknown protein
Cluster 21	Bta03133	G2/M phase-specific E3 ubiquitin-protein ligase
Cluster 22	Bta03364	Cytoplasmic tRNA 2-thiolation protein 2
Cluster 24	Bta03429	Unknown protein
Cluster 24	Bta03430	Cytoplasmic tyrosine-protein kinase BMX
Cluster 28	Bta03976	Conserved oligomeric Golgi complex subunit 8
Cluster 28	Bta03977	Unknown protein
Cluster 28	Bta03978	Protein unc-93 A
Cluster 29	Bta04073	Gag protein
Cluster 29	Bta04074	Unknown protein
Cluster 31	Bta04316	Unknown protein
Cluster 33	Bta04405	Unknown protein
Cluster 34	Bta04599	Unknown protein
Cluster 34	Bta04600	NS1
Cluster 34	Bta04601	DDE-domain-containing protein
Cluster 34	Bta04602	Aurora kinase B
Cluster 38	Bta05302	ATP-dependent DNA helicase Q1, putative
Cluster 39	Bta05450	THAP domain-containing protein 11
Cluster 41	Bta05690	Apoptosis inhibitor IAP
Cluster 41	Bta05691	Unknown protein
Cluster 41	Bta05692	Unknown protein
Cluster 42	Bta05801	Unknown protein
Cluster 43	Bta05826	ZZ-type zinc finger-containing protein
Cluster 45	Bta05946	Unknown protein
Cluster 47	Bta06364	Neuroligin-3
Cluster 48	Bta06365	Carboxylesterase 3, putative
Cluster 55	Bta06908	Zinc finger MYM-type protein 1
Cluster 55	Bta06909	Pol protein
Cluster 56	Bta07031	Beat protein, putative
Cluster 57	Bta07186	COMM domain-containing protein 4
Cluster 57	Bta07187	Sentrin-specific protease 1
Cluster 57	Bta07188	Mitochondrial carrier protein
Cluster 59	Bta07334	Alpha/beta hydrolase domain-containing protein 11
Cluster 59	Bta07335	Zinc finger protein 862
Cluster 60	Bta07478	Alpha-1,2-mannosyltransferase ALG9
Cluster 61	Bta07715	Exostosin-3
Cluster 62	Bta07878	AAEL004763-PA
Cluster 63	Bta08047	Novel protein similar to DNA polymerases
Cluster 64	Bta08210	Unknown protein
Cluster 65	Bta09535	Envelope protein
Cluster 66	Bta10043	Loss of heterozygosity 12 chromosomal region 1 protein-like protein
Cluster 67	Bta10262	DNA Pol B2 domain-containing protein
Cluster 68	Bta10540	Zinc finger protein 76
Cluster 69	Bta12178	Gag-pol polyprotein
Cluster 70	Bta12619	Pol polyprotein
Cluster 71	Bta12625	Nonstructural protein
Cluster 72	Bta12983	Unknown protein
Cluster 74	Bta13173	Unknown protein
Cluster 74	Bta13174	Unknown protein
Cluster 74	Bta13175	Vacuolar protein sorting-associated protein 16-like protein
Cluster 76	Bta13663	Proline-alanine-rich protein
Cluster 78	Bta13975	Deoxyuridine 5'-triphosphate nucleotidohydrolase
Cluster 82	Bta14658	Unknown protein
Cluster 83	Bta14680	Max-like protein X
Cluster 85	Bta14758	Alpha-and gamma-adaptin-binding protein p34
Cluster 87	Bta15287	WD repeat-containing protein 35
Cluster 88	Bta15307	Unknown protein
Cluster 88	Bta15308	RNA-directed DNA polymerase (Reverse transcriptase) and Integrase domain containing protein
Cluster 89	Bta15319	Unknown protein
Cluster 90	Bta15553	Zinc finger BED domain-containing protein 4
Cluster 92	Bta15807	Lysine-specific demethylase 4B

## Sheet: 48HH
Cluster	Gene_Target	Annotation
Cluster 1	Bta00299	Replicase/helicase/endonuclease
Cluster 2	Bta00917	Envelope fusion protein efp
Cluster 4	Bta01054	N-sulfoglucosamine sulfohydrolase
Cluster 4	Bta01055	Endonuclease-reverse transcriptase
Cluster 5	Bta01180	Inositol-pentakisphosphate 2-kinase
Cluster 7	Bta01536	Unknown protein
Cluster 10	Bta02447	Unknown protein
Cluster 10	Bta02448	Unknown protein
Cluster 11	Bta02712	Glutamate receptor 1
Cluster 12	Bta02769	Lysine-specific demethylase 4
Cluster 15	Bta03114	OTU domain-containing protein 5-A
Cluster 15	Bta03115	Unknown protein
Cluster 15	Bta03116	Unknown protein
Cluster 16	Bta03133	G2/M phase-specific E3 ubiquitin-protein ligase
Cluster 18	Bta03429	Unknown protein
Cluster 18	Bta03430	Cytoplasmic tyrosine-protein kinase BMX
Cluster 22	Bta04316	Unknown protein
Cluster 24	Bta04405	Unknown protein
Cluster 25	Bta04599	Unknown protein
Cluster 25	Bta04600	NS1
Cluster 25	Bta04601	DDE-domain-containing protein
Cluster 25	Bta04602	Aurora kinase B
Cluster 28	Bta05302	ATP-dependent DNA helicase Q1, putative
Cluster 29	Bta05303	Unknown protein
Cluster 29	Bta05304	Zinc finger BED domain-containing protein 4
Cluster 30	Bta05450	THAP domain-containing protein 11
Cluster 32	Bta05691	Unknown protein
Cluster 32	Bta05692	Unknown protein
Cluster 33	Bta05801	Unknown protein
Cluster 34	Bta05826	ZZ-type zinc finger-containing protein
Cluster 36	Bta05946	Unknown protein
Cluster 43	Bta06908	Zinc finger MYM-type protein 1
Cluster 43	Bta06909	Pol protein
Cluster 44	Bta07186	COMM domain-containing protein 4
Cluster 44	Bta07187	Sentrin-specific protease 1
Cluster 44	Bta07188	Mitochondrial carrier protein
Cluster 45	Bta07334	Alpha/beta hydrolase domain-containing protein 11
Cluster 45	Bta07335	Zinc finger protein 862
Cluster 46	Bta07478	Alpha-1,2-mannosyltransferase ALG9
Cluster 47	Bta07715	Exostosin-3
Cluster 48	Bta08047	Novel protein similar to DNA polymerases
Cluster 49	Bta08210	Unknown protein
Cluster 50	Bta09535	Envelope protein
Cluster 51	Bta10043	Loss of heterozygosity 12 chromosomal region 1 protein-like protein
Cluster 52	Bta10540	Zinc finger protein 76
Cluster 53	Bta12178	Gag-pol polyprotein
Cluster 54	Bta12619	Pol polyprotein
Cluster 56	Bta13173	Unknown protein
Cluster 56	Bta13174	Unknown protein
Cluster 56	Bta13175	Vacuolar protein sorting-associated protein 16-like protein
Cluster 62	Bta14680	Max-like protein X
Cluster 64	Bta15287	WD repeat-containing protein 35
Cluster 65	Bta15307	Unknown protein
Cluster 65	Bta15308	RNA-directed DNA polymerase (Reverse transcriptase) and Integrase domain containing protein
Cluster 66	Bta15319	Unknown protein
Cluster 67	Bta15553	Zinc finger BED domain-containing protein 4
Cluster 68	Bta15807	Lysine-specific demethylase 4B

## Sheet: 48HV
Cluster	Gene	Annotation
Cluster 1	Bta00299	Replicase/helicase/endonuclease
Cluster 2	Bta00917	Envelope fusion protein efp
Cluster 4	Bta01054	N-sulfoglucosamine sulfohydrolase
Cluster 4	Bta01055	Endonuclease-reverse transcriptase
Cluster 5	Bta01180	Inositol-pentakisphosphate 2-kinase
Cluster 7	Bta01536	Unknown protein
Cluster 10	Bta02447	Unknown protein
Cluster 10	Bta02448	Unknown protein
Cluster 11	Bta02712	Glutamate receptor 1
Cluster 12	Bta02769	Lysine-specific demethylase 4
Cluster 15	Bta03114	OTU domain-containing protein 5-A
Cluster 15	Bta03115	Unknown protein
Cluster 15	Bta03116	Unknown protein
Cluster 16	Bta03133	G2/M phase-specific E3 ubiquitin-protein ligase
Cluster 18	Bta03429	Unknown protein
Cluster 18	Bta03430	Cytoplasmic tyrosine-protein kinase BMX
Cluster 21	Bta04316	Unknown protein
Cluster 23	Bta04405	Unknown protein
Cluster 24	Bta04599	Unknown protein
Cluster 24	Bta04600	NS1
Cluster 24	Bta04601	DDE-domain-containing protein
Cluster 24	Bta04602	Aurora kinase B
Cluster 28	Bta05302	ATP-dependent DNA helicase Q1, putative
Cluster 29	Bta05303	Unknown protein
Cluster 29	Bta05304	Zinc finger BED domain-containing protein 4
Cluster 30	Bta05450	THAP domain-containing protein 11
Cluster 32	Bta05691	Unknown protein
Cluster 32	Bta05692	Unknown protein
Cluster 33	Bta05801	Unknown protein
Cluster 34	Bta05826	ZZ-type zinc finger-containing protein
Cluster 41	Bta06908	Zinc finger MYM-type protein 1
Cluster 41	Bta06909	Pol protein
Cluster 42	Bta07031	Beat protein, putative
Cluster 43	Bta07186	COMM domain-containing protein 4
Cluster 43	Bta07187	Sentrin-specific protease 1
Cluster 43	Bta07188	Mitochondrial carrier protein
Cluster 44	Bta07334	Alpha/beta hydrolase domain-containing protein 11
Cluster 44	Bta07335	Zinc finger protein 862
Cluster 45	Bta07478	Alpha-1,2-mannosyltransferase ALG9
Cluster 46	Bta07715	Exostosin-3
Cluster 47	Bta08047	Novel protein similar to DNA polymerases
Cluster 48	Bta08210	Unknown protein
Cluster 49	Bta09535	Envelope protein
Cluster 50	Bta10043	Loss of heterozygosity 12 chromosomal region 1 protein-like protein
Cluster 51	Bta10540	Zinc finger protein 76
Cluster 52	Bta12178	Gag-pol polyprotein
Cluster 53	Bta12619	Pol polyprotein
Cluster 55	Bta13173	Unknown protein
Cluster 55	Bta13174	Unknown protein
Cluster 55	Bta13175	Vacuolar protein sorting-associated protein 16-like protein
Cluster 61	Bta14680	Max-like protein X
Cluster 63	Bta15287	WD repeat-containing protein 35
Cluster 64	Bta15307	Unknown protein
Cluster 64	Bta15308	RNA-directed DNA polymerase (Reverse transcriptase) and Integrase domain containing protein
Cluster 65	Bta15319	Unknown protein
Cluster 66	Bta15553	Zinc finger BED domain-containing protein 4
Cluster 67	Bta15807	Lysine-specific demethylase 4B

## Sheet: 72HH
Cluster	Gene_Target	Annotation
Cluster 1	Bta00299	Replicase/helicase/endonuclease
Cluster 2	Bta00917	Envelope fusion protein efp
Cluster 4	Bta01054	N-sulfoglucosamine sulfohydrolase
Cluster 4	Bta01055	Endonuclease-reverse transcriptase
Cluster 5	Bta01180	Inositol-pentakisphosphate 2-kinase
Cluster 7	Bta01536	Unknown protein
Cluster 10	Bta02447	Unknown protein
Cluster 10	Bta02448	Unknown protein
Cluster 11	Bta02712	Glutamate receptor 1
Cluster 12	Bta02769	Lysine-specific demethylase 4
Cluster 15	Bta03114	OTU domain-containing protein 5-A
Cluster 15	Bta03115	Unknown protein
Cluster 15	Bta03116	Unknown protein
Cluster 16	Bta03133	G2/M phase-specific E3 ubiquitin-protein ligase
Cluster 18	Bta03429	Unknown protein
Cluster 18	Bta03430	Cytoplasmic tyrosine-protein kinase BMX
Cluster 21	Bta04316	Unknown protein
Cluster 22	Bta04318	Ubiquitin carboxyl-terminal hydrolase 17-like protein
Cluster 22	Bta04319	Unknown protein
Cluster 24	Bta04405	Unknown protein
Cluster 25	Bta04599	Unknown protein
Cluster 25	Bta04600	NS1
Cluster 25	Bta04601	DDE-domain-containing protein
Cluster 25	Bta04602	Aurora kinase B
Cluster 28	Bta05302	ATP-dependent DNA helicase Q1, putative
Cluster 29	Bta05303	Unknown protein
Cluster 29	Bta05304	Zinc finger BED domain-containing protein 4
Cluster 30	Bta05450	THAP domain-containing protein 11
Cluster 32	Bta05690	Apoptosis inhibitor IAP
Cluster 32	Bta05691	Unknown protein
Cluster 32	Bta05692	Unknown protein
Cluster 33	Bta05801	Unknown protein
Cluster 34	Bta05826	ZZ-type zinc finger-containing protein
Cluster 36	Bta05946	Unknown protein
Cluster 42	Bta06908	Zinc finger MYM-type protein 1
Cluster 42	Bta06909	Pol protein
Cluster 43	Bta07186	COMM domain-containing protein 4
Cluster 43	Bta07187	Sentrin-specific protease 1
Cluster 43	Bta07188	Mitochondrial carrier protein
Cluster 44	Bta07334	Alpha/beta hydrolase domain-containing protein 11
Cluster 44	Bta07335	Zinc finger protein 862
Cluster 45	Bta07478	Alpha-1,2-mannosyltransferase ALG9
Cluster 46	Bta07715	Exostosin-3
Cluster 47	Bta08047	Novel protein similar to DNA polymerases
Cluster 48	Bta08210	Unknown protein
Cluster 49	Bta09535	Envelope protein
Cluster 50	Bta10043	Loss of heterozygosity 12 chromosomal region 1 protein-like protein
Cluster 51	Bta10262	DNA Pol B2 domain-containing protein
Cluster 52	Bta10540	Zinc finger protein 76
Cluster 53	Bta12178	Gag-pol polyprotein
Cluster 54	Bta12619	Pol polyprotein
Cluster 56	Bta13173	Unknown protein
Cluster 56	Bta13174	Unknown protein
Cluster 56	Bta13175	Vacuolar protein sorting-associated protein 16-like protein
Cluster 63	Bta14658	Unknown protein
Cluster 64	Bta14680	Max-like protein X
Cluster 66	Bta15287	WD repeat-containing protein 35
Cluster 67	Bta15307	Unknown protein
Cluster 67	Bta15308	RNA-directed DNA polymerase (Reverse transcriptase) and Integrase domain containing protein
Cluster 68	Bta15319	Unknown protein
Cluster 69	Bta15553	Zinc finger BED domain-containing protein 4
Cluster 71	Bta15807	Lysine-specific demethylase 4B

## Sheet: 72HV
Cluster	Gene	Annotation
Cluster 1	Bta00299	Replicase/helicase/endonuclease
Cluster 2	Bta00917	Envelope fusion protein efp
Cluster 3	Bta01054	N-sulfoglucosamine sulfohydrolase
Cluster 3	Bta01055	Endonuclease-reverse transcriptase
Cluster 4	Bta01180	Inositol-pentakisphosphate 2-kinase
Cluster 6	Bta01536	Unknown protein
Cluster 8	Bta02447	Unknown protein
Cluster 8	Bta02448	Unknown protein
Cluster 9	Bta02620	Unknown protein
Cluster 10	Bta02712	Glutamate receptor 1
Cluster 11	Bta02769	Lysine-specific demethylase 4
Cluster 13	Bta03114	OTU domain-containing protein 5-A
Cluster 13	Bta03115	Unknown protein
Cluster 13	Bta03116	Unknown protein
Cluster 14	Bta03133	G2/M phase-specific E3 ubiquitin-protein ligase
Cluster 15	Bta03429	Unknown protein
Cluster 15	Bta03430	Cytoplasmic tyrosine-protein kinase BMX
Cluster 18	Bta04316	Unknown protein
Cluster 20	Bta04405	Unknown protein
Cluster 21	Bta04599	Unknown protein
Cluster 21	Bta04600	NS1
Cluster 21	Bta04601	DDE-domain-containing protein
Cluster 21	Bta04602	Aurora kinase B
Cluster 24	Bta05302	ATP-dependent DNA helicase Q1, putative
Cluster 25	Bta05303	Unknown protein
Cluster 25	Bta05304	Zinc finger BED domain-containing protein 4
Cluster 27	Bta05691	Unknown protein
Cluster 27	Bta05692	Unknown protein
Cluster 28	Bta05801	Unknown protein
Cluster 29	Bta05826	ZZ-type zinc finger-containing protein
Cluster 35	Bta06908	Zinc finger MYM-type protein 1
Cluster 35	Bta06909	Pol protein
Cluster 36	Bta07186	COMM domain-containing protein 4
Cluster 36	Bta07187	Sentrin-specific protease 1
Cluster 36	Bta07188	Mitochondrial carrier protein
Cluster 37	Bta07334	Alpha/beta hydrolase domain-containing protein 11
Cluster 37	Bta07335	Zinc finger protein 862
Cluster 38	Bta07478	Alpha-1,2-mannosyltransferase ALG9
Cluster 39	Bta08047	Novel protein similar to DNA polymerases
Cluster 40	Bta08210	Unknown protein
Cluster 41	Bta09535	Envelope protein
Cluster 42	Bta10043	Loss of heterozygosity 12 chromosomal region 1 protein-like protein
Cluster 43	Bta12178	Gag-pol polyprotein
Cluster 44	Bta12619	Pol polyprotein
Cluster 46	Bta13173	Unknown protein
Cluster 46	Bta13174	Unknown protein
Cluster 46	Bta13175	Vacuolar protein sorting-associated protein 16-like protein
Cluster 52	Bta14680	Max-like protein X
Cluster 54	Bta15287	WD repeat-containing protein 35
Cluster 55	Bta15307	Unknown protein
Cluster 55	Bta15308	RNA-directed DNA polymerase (Reverse transcriptase) and Integrase domain containing protein
Cluster 56	Bta15553	Zinc finger BED domain-containing protein 4
Cluster 57	Bta15807	Lysine-specific demethylase 4B
