# Supplementary material for: Genome-wide profiling of piRNAs in the whitefly Bemisia tabaci reveals cluster distribution and association with begomovirus transmission
Source: PLoS One. 2019 Mar 12;14(3):e0213149. doi: 10.1371/journal.pone.0213149 (PMC6413925; doi:10.1371/journal.pone.0213149)
Supplement: S4 Table — (XLSX) [file pone.0213149.s006.xlsx]

## Sheet: 24HH
S4 Table. piRNAs targeting different classes of repeat elements.
Cluster	Transposable Element (TE)	TE family
Cluster1	whitefly_1_103707	MITE_Unknow
Cluster1	rnd-5_family-2028	DNA/hAT-hATm
Cluster2	whitefly_1_38323	MITE_Unknow
Cluster2	whitefly_1_13415	MITE_TSD
Cluster2	whitefly_1_13415	MITE_TSD
Cluster2	(A)n	Simple_repeat
Cluster2	whitefly_4_181317	MITE_TSD
Cluster2	rnd-1_family-328	Unknown
Cluster2	rnd-6_family-1301	LINE/Jockey
Cluster2	rnd-5_family-3956	LINE/Jockey
Cluster2	rnd-5_family-309	LINE/Jockey
Cluster2	rnd-1_family-155	Unknown
Cluster2	rnd-4_family-447	Unknown
Cluster2	Helitron-1_DVir	RC/Helitron
Cluster2	Helitron-2_DVir	RC/Helitron
Cluster2	Helitron-6_DRh	RC/Helitron
Cluster3	whitefly_5_244203	MITE_Unknow
Cluster3	(T)n	Simple_repeat
Cluster3	(ATTAA)n	Simple_repeat
Cluster3	A-rich	Low_complexity
Cluster3	A-rich	Low_complexity
Cluster3	A-rich	Low_complexity
Cluster3	(TTC)n	Simple_repeat
Cluster3	rnd-1_family-337	Unknown
Cluster3	rnd-1_family-337	Unknown
Cluster3	rnd-5_family-1233	Unknown
Cluster3	rnd-5_family-1233	Unknown
Cluster4	whitefly_1_310865	MITE_TSD
Cluster4	whitefly_4_20124	MITE_Unknow
Cluster4	rnd-6_family-1078	LTR/Gypsy
Cluster4	Vingi-2_Acar	LINE/Jockey
Cluster4	RTE-3_DF	LINE/RTE-BovB
Cluster4	Gypsy-9_AMi-I	LTR/Gypsy
Cluster4	Gypsy-9_AMi-I	LTR/Gypsy
Cluster5	whitefly_2_127234	MITE_TSD
Cluster5	GA-rich	Low_complexity
Cluster5	(GTA)n	Simple_repeat
Cluster5	rnd-5_family-1310	LINE/R1
Cluster6	(TTAGATT)n	Simple_repeat
Cluster6	(TTAGATT)n	Simple_repeat
Cluster6	rnd-1_family-85	Unknown
Cluster6	rnd-5_family-1053	Unknown
Cluster6	rnd-1_family-833	Unknown
Cluster6	rnd-5_family-1294	DNA/Sola
Cluster6	rnd-6_family-7548	Unknown
Cluster6	Copia-5_DAn-I	LTR/Copia
Cluster7	(TTACTG)n	Simple_repeat
Cluster7	(TCCAGTT)n	Simple_repeat
Cluster7	(TATGTGA)n	Simple_repeat
Cluster7	rnd-1_family-107	Unknown
Cluster7	rnd-1_family-255	Unknown
Cluster7	BEL-216_AA-I	LTR/Pao
Cluster8	(AATTC)n	Simple_repeat
Cluster8	(TTTC)n	Simple_repeat
Cluster8	(TTCTT)n	Simple_repeat
Cluster8	(C)n	Simple_repeat
Cluster8	rnd-5_family-136	DNA/Maverick
Cluster8	Polinton-2_TC	DNA/Maverick
Cluster9	whitefly_1_101544	MITE_Unknow
Cluster9	whitefly_3_304514	MITE_Unknow
Cluster9	whitefly_2_44449	MITE_Unknow
Cluster9	(TG)n	Simple_repeat
Cluster9	(TAT)n	Simple_repeat
Cluster9	(ACA)n	Simple_repeat
Cluster9	(T)n	Simple_repeat
Cluster9	(T)n	Simple_repeat
Cluster9	A-rich	Low_complexity
Cluster9	whitefly_3_304514	MITE_Unknow
Cluster9	rnd-1_family-45	Unknown
Cluster9	(TTAG)n	Simple_repeat
Cluster9	rnd-6_family-1257	LINE/L2
Cluster9	rnd-5_family-1558	Unknown
Cluster9	rnd-4_family-427	Unknown
Cluster9	rnd-5_family-1786	LINE/Penelope
Cluster9	rnd-4_family-427	Unknown
Cluster9	rnd-5_family-1051	Unknown
Cluster9	rnd-1_family-939	Unknown
Cluster9	Mariner-3_LHu	DNA
Cluster9	Mariner-91_HSal	DNA
Cluster9	Mariner-91_HSal	DNA
Cluster9	Mariner-91_HSal	DNA
Cluster9	Mariner-4_LHu	DNA
Cluster9	Copia17-ZM_I-int	LTR/Copia
Cluster10	whitefly_5_290796	MITE_Unknow
Cluster10	whitefly_2_218785	MITE_TSD
Cluster10	whitefly_3_134654	MITE_TSD
Cluster10	whitefly_2_251362	MITE_Unknow
Cluster10	rnd-1_family-139	LINE/Penelope
Cluster11	(T)n	Simple_repeat
Cluster11	whitefly_3_22252	MITE_Unknow
Cluster11	whitefly_3_22252	MITE_Unknow
Cluster11	rnd-1_family-907	Unknown
Cluster12	whitefly_1_57412	MITE_Unknow
Cluster12	whitefly_3_35541	MITE_Unknow
Cluster12	(C)n	Simple_repeat
Cluster12	whitefly_1_210446	MITE_Unknow
Cluster12	whitefly_1_287046	MITE_Unknow
Cluster12	rnd-1_family-897	Unknown
Cluster12	rnd-6_family-658	LTR/Copia
Cluster12	rnd-5_family-1687	Unknown
Cluster12	rnd-1_family-248	Unknown
Cluster12	rnd-1_family-745	LTR/Pao
Cluster12	rnd-5_family-344	Unknown
Cluster12	rnd-5_family-550	Unknown
Cluster12	rnd-5_family-2674	Unknown
Cluster12	rnd-1_family-1016	Unknown
Cluster12	rnd-1_family-723	SINE/tRNA
Cluster12	BEL-625_AA-I	LTR/Pao
Cluster12	BEL-122_AA-I	LTR/Pao
Cluster12	BEL-7_LH-I	LTR
Cluster12	BEL-122_AA-I	LTR/Pao
Cluster12	Copia-1_Cfl-I	LTR/Copia
Cluster12	Copia-56_PX-I	LTR
Cluster12	Copia-97_Mad-I	LTR/Copia
Cluster12	Copia-43_Pru-I	LTR/Copia
Cluster12	Copia-13_LH-I	LTR
Cluster12	Copia-43_Pru-I	LTR/Copia
Cluster12	Copia-3_Cfl-I	LTR
Cluster12	Copia-43_Pru-I	LTR/Copia
Cluster12	Copia-7_SI-I	LTR/Copia
Cluster12	Gypsy-29_SI-I	LTR
Cluster12	Gypsy-5_RP-I	LTR/Gypsy
Cluster13	whitefly_2_258033	MITE_TSD
Cluster13	whitefly_4_220407	MITE_Unknow
Cluster13	whitefly_5_271141	MITE_TSD
Cluster13	(ATA)n	Simple_repeat
Cluster13	(ATAGT)n	Simple_repeat
Cluster13	(AATA)n	Simple_repeat
Cluster13	(ATAGT)n	Simple_repeat
Cluster13	(ATA)n	Simple_repeat
Cluster13	whitefly_3_164593	MITE_TSD
Cluster13	whitefly_2_243647	MITE_Unknow
Cluster13	rnd-4_family-1257	Unknown
Cluster13	rnd-5_family-2718	LINE/R1
Cluster13	rnd-5_family-79	Unknown
Cluster13	rnd-1_family-793	Unknown
Cluster13	rnd-1_family-989	Unknown
Cluster14	(T)n	Simple_repeat
Cluster14	whitefly_3_255480	MITE_Unknow
Cluster14	whitefly_1_38323	MITE_Unknow
Cluster14	BEL-21_CQ-I	LTR/Pao
Cluster15	A-rich	Low_complexity
Cluster15	whitefly_4_220407	MITE_Unknow
Cluster15	whitefly_4_220407	MITE_Unknow
Cluster15	whitefly_1_200927	MITE_Unknow
Cluster15	whitefly_3_134067	MITE_Unknow
Cluster15	whitefly_4_259236	MITE_Unknow
Cluster15	whitefly_4_176319	MITE_Unknow
Cluster15	whitefly_1_38323	MITE_Unknow
Cluster15	rnd-5_family-2183	DNA/MULE-MuDR
Cluster15	rnd-5_family-1134	Unknown
Cluster15	rnd-6_family-313	Unknown
Cluster15	rnd-6_family-2464	Unknown
Cluster16	(T)n	Simple_repeat
Cluster16	A-rich	Low_complexity
Cluster16	(G)n	Simple_repeat
Cluster16	(TTAGG)n	Simple_repeat
Cluster16	rnd-6_family-1988	Unknown
Cluster16	rnd-1_family-748	Unknown
Cluster16	rnd-1_family-36	Unknown
Cluster16	rnd-6_family-7548	Unknown
Cluster16	hAT-4_AP	DNA/hAT-hATm
Cluster17	whitefly_4_126660	MITE_Unknow
Cluster17	whitefly_3_129955	MITE_TSD
Cluster17	(GGTAGA)n	Simple_repeat
Cluster17	rnd-6_family-4539	LTR/Pao
Cluster17	rnd-6_family-4539	LTR/Pao
Cluster17	rnd-6_family-4539	LTR/Pao
Cluster17	rnd-1_family-1003	Unknown
Cluster17	rnd-1_family-1003	Unknown
Cluster17	Copia-113_AA-I	LTR/Copia
Cluster18	(CA)n	Simple_repeat
Cluster18	whitefly_2_218785	MITE_TSD
Cluster18	(T)n	Simple_repeat
Cluster18	(TCA)n	Simple_repeat
Cluster18	(T)n	Simple_repeat
Cluster18	(TC)n	Simple_repeat
Cluster18	(AACGAT)n	Simple_repeat
Cluster18	(AACGAT)n	Simple_repeat
Cluster18	A-rich	Low_complexity
Cluster18	piggyBac1_Mm	DNA/PiggyBac
Cluster18	Copia-30_SI-I	LTR
Cluster18	Copia-30_SI-I	LTR
Cluster19	whitefly_5_115440	MITE_Unknow
Cluster19	(ATGCAT)n	Simple_repeat
Cluster19	A-rich	Low_complexity
Cluster19	whitefly_1_122207	MITE_Unknow
Cluster19	(T)n	Simple_repeat
Cluster19	(T)n	Simple_repeat
Cluster19	GA-rich	Low_complexity
Cluster19	rnd-5_family-1532	Unknown
Cluster20	(TTATT)n	Simple_repeat
Cluster20	whitefly_2_61603	MITE_TSD
Cluster20	whitefly_5_269447	MITE_Unknow
Cluster20	whitefly_2_61603	MITE_TSD
Cluster20	Mariner-1_AP	DNA/TcMar-m44
Cluster21	(TACTTT)n	Simple_repeat
Cluster21	(ATAA)n	Simple_repeat
Cluster21	(TTGTTATC)n	Simple_repeat
Cluster21	(TAAA)n	Simple_repeat
Cluster21	(CTTTC)n	Simple_repeat
Cluster21	rnd-1_family-882	Unknown
Cluster22	whitefly_5_80848	MITE_Unknow
Cluster22	whitefly_3_107967	MITE_Unknow
Cluster22	whitefly_2_129450	MITE_Unknow
Cluster22	rnd-6_family-6206	Unknown
Cluster22	hATm-32_HM	DNA/hAT-hATm
Cluster23	(T)n	Simple_repeat
Cluster23	whitefly_4_220407	MITE_Unknow
Cluster23	RTIP1_I-int	LTR/Gypsy
Cluster23	R1-2_AP	LINE/R1
Cluster23	LOA-2_DYa	LINE/LOA
Cluster24	whitefly_4_220407	MITE_Unknow
Cluster24	whitefly_5_87688	MITE_Unknow
Cluster24	A-rich	Low_complexity
Cluster24	(AG)n	Simple_repeat
Cluster24	(TTG)n	Simple_repeat
Cluster24	A-rich	Low_complexity
Cluster24	(T)n	Simple_repeat
Cluster24	(CGG)n	Simple_repeat
Cluster24	rnd-5_family-70	Unknown
Cluster24	rnd-1_family-748	Unknown
Cluster24	rnd-6_family-1988	Unknown
Cluster24	Gypsy-91_MLP-I	LTR/Gypsy
Cluster24	Polinton-2_TC	DNA/Maverick
Cluster24	hATm-1_HR	DNA/hAT-hATm
Cluster24	hAT-4_AP	DNA/hAT-hATm
Cluster25	(A)n	Simple_repeat
Cluster25	whitefly_5_209081	MITE_Unknow
Cluster25	(C)n	Simple_repeat
Cluster25	rnd-1_family-121	Unknown
Cluster25	rnd-1_family-443	Unknown
Cluster25	rnd-5_family-114	Unknown
Cluster25	rnd-5_family-1005	Unknown
Cluster25	rnd-6_family-2514	DNA/MULE-MuDR
Cluster25	rnd-6_family-2514	DNA/MULE-MuDR
Cluster25	rnd-1_family-933	Unknown
Cluster26	(T)n	Simple_repeat
Cluster26	whitefly_4_12167	MITE_Unknow
Cluster26	Jockey-4_DT	LINE/Jockey
Cluster26	Jockey-4_DRh	LTR
Cluster26	Jockey-5_DAn	LINE/Jockey
Cluster27	whitefly_1_56700	MITE_Unknow
Cluster27	whitefly_2_46110	MITE_Unknow
Cluster27	(TTATCA)n	Simple_repeat
Cluster27	(ACCTA)n	Simple_repeat
Cluster27	(TTAGG)n	Simple_repeat
Cluster27	A-rich	Low_complexity
Cluster27	rnd-5_family-309	LINE/Jockey
Cluster27	rnd-6_family-7548	Unknown
Cluster27	rnd-6_family-1534	LINE/R1
Cluster27	rnd-6_family-7548	Unknown
Cluster28	whitefly_1_275289	MITE_Unknow
Cluster28	whitefly_1_200387	MITE_TSD
Cluster28	whitefly_4_249386	MITE_TSD
Cluster28	(TTTA)n	Simple_repeat
Cluster28	(CTT)n	Simple_repeat
Cluster28	whitefly_4_159133	MITE_Unknow
Cluster28	whitefly_4_159133	MITE_Unknow
Cluster28	(CCGGC)n	Simple_repeat
Cluster28	(TTTAA)n	Simple_repeat
Cluster28	(GTAT)n	Simple_repeat
Cluster28	(AT)n	Simple_repeat
Cluster28	(ATAGAGC)n	Simple_repeat
Cluster28	whitefly_4_159133	MITE_Unknow
Cluster28	whitefly_4_159133	MITE_Unknow
Cluster28	whitefly_4_159133	MITE_Unknow
Cluster28	whitefly_4_159133	MITE_Unknow
Cluster28	whitefly_1_119135	MITE_TSD
Cluster28	(A)n	Simple_repeat
Cluster28	(A)n	Simple_repeat
Cluster28	(AACA)n	Simple_repeat
Cluster28	rnd-1_family-98	Unknown
Cluster28	rnd-5_family-2417	LTR/Gypsy
Cluster28	rnd-5_family-603	Unknown
Cluster28	rnd-1_family-266	Unknown
Cluster28	rnd-6_family-890	DNA/CMC-Chapaev-3
Cluster28	rnd-6_family-7635	Unknown
Cluster28	Gypsy-1_TCa-I	LTR/Gypsy
Cluster29	whitefly_4_288155	MITE_TSD
Cluster29	whitefly_2_7177	MITE_TSD
Cluster29	(AC)n	Simple_repeat
Cluster29	whitefly_4_185644	MITE_TSD
Cluster29	rnd-6_family-1078	LTR/Gypsy
Cluster29	Tx1-10_AMi	LINE/L1-Tx1
Cluster29	Helitron-1_DEu	RC/Helitron
Cluster30	rnd-6_family-3037	Unknown
Cluster30	rnd-6_family-1078	LTR/Gypsy
Cluster30	rnd-1_family-306	SINE/tRNA
Cluster30	rnd-5_family-396	Unknown
Cluster31	(AAAAGCAATT)n	Simple_repeat
Cluster31	(AGCTGGA)n	Simple_repeat
Cluster31	rnd-6_family-4539	LTR/Pao
Cluster31	rnd-1_family-745	LTR/Pao
Cluster32	(CTG)n	Simple_repeat
Cluster32	(TAACC)n	Simple_repeat
Cluster32	rnd-6_family-7548	Unknown
Cluster32	rnd-1_family-1017	Unknown
Cluster32	rnd-1_family-900	Unknown
Cluster32	rnd-1_family-900	Unknown
Cluster32	rnd-1_family-981	Unknown
Cluster32	rnd-1_family-981	Unknown
Cluster32	rnd-5_family-62	Unknown
Cluster32	Academ-1_AP	DNA/Academ
Cluster33	(T)n	Simple_repeat
Cluster33	whitefly_1_288136	MITE_TSD
Cluster33	(TTTTG)n	Simple_repeat
Cluster33	(T)n	Simple_repeat
Cluster33	(A)n	Simple_repeat
Cluster33	(A)n	Simple_repeat
Cluster33	rnd-1_family-907	Unknown
Cluster33	rnd-1_family-1019	DNA/hAT-Ac
Cluster33	rnd-5_family-622	LTR/Pao
Cluster33	rnd-5_family-622	LTR/Pao
Cluster33	LSU-rRNA_Hsa	rRNA
Cluster34	GA-rich	Low_complexity
Cluster34	(T)n	Simple_repeat
Cluster34	A-rich	Low_complexity
Cluster34	(A)n	Simple_repeat
Cluster34	whitefly_1_75334	MITE_TSD
Cluster34	whitefly_3_66315	MITE_TSD
Cluster34	whitefly_2_121867	MITE_Unknow
Cluster34	rnd-5_family-622	LTR/Pao
Cluster34	rnd-1_family-745	LTR/Pao
Cluster34	rnd-5_family-3122	Unknown
Cluster34	rnd-5_family-3122	Unknown
Cluster34	RTEX-15_CGi	LINE/RTE-X
Cluster34	Gypsy-24-I_NV	LTR/Gypsy
Cluster35	(AACCATG)n	Simple_repeat
Cluster35	whitefly_5_1101	MITE_Unknow
Cluster35	(TCC)n	Simple_repeat
Cluster35	(TCCGCT)n	Simple_repeat
Cluster35	whitefly_1_153908	MITE_TSD
Cluster35	whitefly_4_295864	MITE_Unknow
Cluster35	whitefly_2_46190	MITE_Unknow
Cluster35	rnd-1_family-27	Unknown
Cluster35	rnd-5_family-1218	Unknown
Cluster35	rnd-6_family-7548	Unknown
Cluster35	rnd-3_family-432	DNA/hAT-hAT5
Cluster35	Gypsy-136_ZM-I	LTR/Gypsy
Cluster35	Copia-3_Cfl-I	LTR
Cluster35	Copia1-I_DM	LTR/Copia
Cluster36	whitefly_1_68273	MITE_TSD
Cluster37	A-rich	Low_complexity
Cluster37	whitefly_1_74701	MITE_Unknow
Cluster37	whitefly_1_181400	MITE_Unknow
Cluster37	whitefly_4_293173	MITE_Unknow
Cluster37	whitefly_1_143035	MITE_Unknow
Cluster37	whitefly_4_302385	MITE_TSD
Cluster37	(AAGAATA)n	Simple_repeat
Cluster37	(TTTTA)n	Simple_repeat
Cluster37	(TTTAC)n	Simple_repeat
Cluster37	(TTTC)n	Simple_repeat
Cluster37	(TTCTC)n	Simple_repeat
Cluster37	rnd-5_family-170	Unknown
Cluster37	rnd-5_family-170	Unknown
Cluster37	rnd-3_family-123	LINE/DRE
Cluster37	rnd-1_family-264	Unknown
Cluster38	whitefly_4_219016	MITE_TSD
Cluster38	whitefly_3_231668	MITE_TSD
Cluster38	whitefly_4_9697	MITE_TSD
Cluster38	GA-rich	Low_complexity
Cluster38	whitefly_4_95386	MITE_TSD
Cluster38	rnd-1_family-679	Unknown
Cluster38	rnd-5_family-1354	LTR/Copia
Cluster38	rnd-5_family-1354	LTR/Copia
Cluster38	Copia-1_DBi-I	LTR/Copia
Cluster38	Copia-9_DWil-I	LTR/Copia
Cluster38	Copia-9_DWil-I	LTR/Copia
Cluster38	Copia-1_PAb-I	LTR
Cluster38	Copia-9_DWil-I	LTR/Copia
Cluster39	(T)n	Simple_repeat
Cluster39	(TTACAA)n	Simple_repeat
Cluster39	A-rich	Low_complexity
Cluster39	A-rich	Low_complexity
Cluster39	rnd-6_family-395	Unknown
Cluster39	rnd-6_family-7548	Unknown
Cluster39	rnd-5_family-309	LINE/Jockey
Cluster39	Gypsy-38_PAb-I	LTR
Cluster40	(CATA)n	Simple_repeat
Cluster40	(T)n	Simple_repeat
Cluster40	(A)n	Simple_repeat
Cluster40	A-rich	Low_complexity
Cluster40	(AACA)n	Simple_repeat
Cluster40	whitefly_5_107289	MITE_TSD
Cluster40	Sola1-2_LG	DNA/Sola
Cluster41	(C)n	Simple_repeat
Cluster41	(TTTA)n	Simple_repeat
Cluster41	(TAA)n	Simple_repeat
Cluster41	(ATTT)n	Simple_repeat
Cluster41	(AGCC)n	Simple_repeat
Cluster41	(A)n	Simple_repeat
Cluster41	(TTTTTGT)n	Simple_repeat
Cluster41	rnd-6_family-7548	Unknown
Cluster41	rnd-6_family-165	Unknown
Cluster41	rnd-5_family-1117	Unknown
Cluster41	rnd-5_family-1532	Unknown
Cluster41	Gypsy-56_CGi-I	LTR/Gypsy
Cluster43	A-rich	Low_complexity
Cluster43	(AATAA)n	Simple_repeat
Cluster43	(GATTA)n	Simple_repeat
Cluster43	(GAGGCT)n	Simple_repeat
Cluster43	(GCCGCC)n	Simple_repeat
Cluster43	(TCC)n	Simple_repeat
Cluster43	(TCCGCT)n	Simple_repeat
Cluster43	rnd-6_family-7548	Unknown
Cluster43	Kolobok-2_DR	DNA/Kolobok-T2
Cluster44	(TTATAA)n	Simple_repeat
Cluster44	(TGA)n	Simple_repeat
Cluster44	(CTCG)n	Simple_repeat
Cluster44	(TATATAA)n	Simple_repeat
Cluster44	(C)n	Simple_repeat
Cluster44	(A)n	Simple_repeat
Cluster44	whitefly_2_226114	MITE_Unknow
Cluster44	rnd-1_family-974	RC/Helitron
Cluster44	rnd-1_family-723	SINE/tRNA
Cluster44	rnd-6_family-1624	Unknown
Cluster44	rnd-6_family-1624	Unknown
Cluster44	rnd-4_family-1010	Unknown
Cluster44	rnd-5_family-1278	DNA/CMC-Transib
Cluster44	Kolobok-1_LMi	DNA
Cluster45	whitefly_2_256531	MITE_Unknow
Cluster45	whitefly_2_243647	MITE_Unknow
Cluster45	whitefly_4_242573	MITE_Unknow
Cluster45	whitefly_3_274651	MITE_TSD
Cluster45	(T)n	Simple_repeat
Cluster45	whitefly_1_271351	MITE_TSD
Cluster45	whitefly_4_95386	MITE_TSD
Cluster45	(A)n	Simple_repeat
Cluster45	whitefly_1_101544	MITE_Unknow
Cluster45	rnd-1_family-44	Unknown
Cluster45	rnd-3_family-432	DNA/hAT-hAT5
Cluster45	rnd-5_family-2417	LTR/Gypsy
Cluster45	rnd-5_family-690	Unknown
Cluster45	rnd-5_family-1468	Unknown
Cluster46	(AAG)n	Simple_repeat
Cluster46	(A)n	Simple_repeat
Cluster46	(T)n	Simple_repeat
Cluster46	rnd-1_family-405	SINE/tRNA-L2
Cluster46	rnd-5_family-541	LINE/Jockey
Cluster46	rnd-1_family-286	Unknown
Cluster46	rnd-5_family-523	Unknown
Cluster47	(TTAAC)n	Simple_repeat
Cluster47	A-rich	Low_complexity
Cluster47	(AATGA)n	Simple_repeat
Cluster47	rnd-6_family-2367	Unknown
Cluster47	rnd-6_family-2367	Unknown
Cluster47	rnd-6_family-2367	Unknown
Cluster48	(AGAAC)n	Simple_repeat
Cluster48	whitefly_4_159133	MITE_Unknow
Cluster48	(ATAATAT)n	Simple_repeat
Cluster48	whitefly_4_159133	MITE_Unknow
Cluster48	whitefly_4_159133	MITE_Unknow
Cluster48	whitefly_4_159133	MITE_Unknow
Cluster48	(ATAATAT)n	Simple_repeat
Cluster48	whitefly_4_159133	MITE_Unknow
Cluster48	(ACCTA)n	Simple_repeat
Cluster48	(CTCTGA)n	Simple_repeat
Cluster48	(ATT)n	Simple_repeat
Cluster48	(T)n	Simple_repeat
Cluster48	(TAT)n	Simple_repeat
Cluster48	(TTA)n	Simple_repeat
Cluster48	(ATT)n	Simple_repeat
Cluster48	(ATT)n	Simple_repeat
Cluster48	(TAT)n	Simple_repeat
Cluster48	whitefly_3_35541	MITE_Unknow
Cluster48	(A)n	Simple_repeat
Cluster48	(TAT)n	Simple_repeat
Cluster48	(GAACTTC)n	Simple_repeat
Cluster48	(ACCTA)n	Simple_repeat
Cluster48	(CTCTGA)n	Simple_repeat
Cluster48	(ATT)n	Simple_repeat
Cluster48	(T)n	Simple_repeat
Cluster48	(TAT)n	Simple_repeat
Cluster48	(TTA)n	Simple_repeat
Cluster48	(ATT)n	Simple_repeat
Cluster48	(TAT)n	Simple_repeat
Cluster48	(TAT)n	Simple_repeat
Cluster48	whitefly_3_35541	MITE_Unknow
Cluster48	(A)n	Simple_repeat
Cluster48	whitefly_5_30586	MITE_Unknow
Cluster48	(T)n	Simple_repeat
Cluster48	(TTTC)n	Simple_repeat
Cluster48	(AAT)n	Simple_repeat
Cluster48	whitefly_2_251362	MITE_Unknow
Cluster48	(G)n	Simple_repeat
Cluster48	(T)n	Simple_repeat
Cluster48	(ACCTA)n	Simple_repeat
Cluster48	whitefly_5_230089	MITE_TSD
Cluster48	whitefly_3_92090	MITE_Unknow
Cluster48	whitefly_3_297926	MITE_Unknow
Cluster48	(TAA)n	Simple_repeat
Cluster48	(TAA)n	Simple_repeat
Cluster48	(ACCTA)n	Simple_repeat
Cluster48	whitefly_3_297926	MITE_Unknow
Cluster48	whitefly_2_74378	MITE_Unknow
Cluster48	whitefly_3_35541	MITE_Unknow
Cluster48	whitefly_1_122207	MITE_Unknow
Cluster48	whitefly_4_73806	MITE_Unknow
Cluster48	whitefly_3_22252	MITE_Unknow
Cluster48	whitefly_4_130717	MITE_Unknow
Cluster48	whitefly_1_262205	MITE_TSD
Cluster48	rnd-1_family-433	Unknown
Cluster48	rnd-5_family-603	Unknown
Cluster48	rnd-5_family-603	Unknown
Cluster48	rnd-5_family-603	Unknown
Cluster48	rnd-5_family-603	Unknown
Cluster49	whitefly_4_259236	MITE_Unknow
Cluster49	(CAT)n	Simple_repeat
Cluster49	whitefly_5_38435	MITE_Unknow
Cluster49	whitefly_4_219189	MITE_Unknow
Cluster49	(TTTAAGA)n	Simple_repeat
Cluster49	rnd-3_family-123	LINE/DRE
Cluster49	Gypsy-131_SBi-I	LTR/Gypsy
Cluster49	SHALINE16_MT	LINE/L1
Cluster50	whitefly_3_293159	MITE_Unknow
Cluster50	whitefly_5_200195	MITE_TSD
Cluster50	whitefly_5_200195	MITE_TSD
Cluster50	(TTCTT)n	Simple_repeat
Cluster50	(T)n	Simple_repeat
Cluster50	whitefly_1_73540	MITE_Unknow
Cluster50	whitefly_1_67306	MITE_Unknow
Cluster50	whitefly_5_200195	MITE_TSD
Cluster50	(CTTT)n	Simple_repeat
Cluster50	A-rich	Low_complexity
Cluster50	whitefly_5_200195	MITE_TSD
Cluster50	rnd-5_family-1532	Unknown
Cluster50	rnd-5_family-1051	Unknown
Cluster50	rnd-1_family-535	Unknown
Cluster50	rnd-5_family-1532	Unknown
Cluster50	rnd-5_family-2087	Unknown
Cluster50	rnd-5_family-1925	LINE/Jockey
Cluster51	whitefly_2_161978	MITE_Unknow
Cluster51	whitefly_3_178216	MITE_Unknow
Cluster51	whitefly_1_181400	MITE_Unknow
Cluster51	whitefly_2_213511	MITE_Unknow
Cluster51	(CAACTT)n	Simple_repeat
Cluster51	whitefly_2_169647	MITE_Unknow
Cluster51	(G)n	Simple_repeat
Cluster51	whitefly_5_200195	MITE_TSD
Cluster51	whitefly_4_304441	MITE_TSD
Cluster51	(ATAATC)n	Simple_repeat
Cluster51	whitefly_5_310900	MITE_Unknow
Cluster51	whitefly_1_263420	MITE_Unknow
Cluster51	(TTTC)n	Simple_repeat
Cluster51	(ACCCCC)n	Simple_repeat
Cluster51	(C)n	Simple_repeat
Cluster51	whitefly_4_104073	MITE_TSD
Cluster51	whitefly_1_43542	MITE_Unknow
Cluster51	(CAAT)n	Simple_repeat
Cluster51	(AATCA)n	Simple_repeat
Cluster51	whitefly_1_122207	MITE_Unknow
Cluster51	(ACTCA)n	Simple_repeat
Cluster51	(TC)n	Simple_repeat
Cluster51	A-rich	Low_complexity
Cluster51	GA-rich	Low_complexity
Cluster51	(AAT)n	Simple_repeat
Cluster51	(A)n	Simple_repeat
Cluster51	whitefly_1_122207	MITE_Unknow
Cluster51	whitefly_3_178216	MITE_Unknow
Cluster51	rnd-6_family-3859	Unknown
Cluster51	rnd-5_family-2020	Unknown
Cluster51	rnd-5_family-1532	Unknown
Cluster51	rnd-1_family-91	Unknown
Cluster51	rnd-5_family-1005	Unknown
Cluster51	rnd-5_family-1532	Unknown
Cluster51	rnd-1_family-91	Unknown
Cluster51	rnd-5_family-1192	Unknown
Cluster51	rnd-1_family-91	Unknown
Cluster51	Copia-4_Cfl-I	LTR
Cluster51	Copia15-ZM_I-int	LTR/Copia
Cluster52	whitefly_3_178216	MITE_Unknow
Cluster52	A-rich	Low_complexity
Cluster52	whitefly_1_293867	MITE_Unknow
Cluster52	whitefly_4_304441	MITE_TSD
Cluster52	whitefly_3_76063	MITE_TSD
Cluster52	whitefly_4_304441	MITE_TSD
Cluster52	(CAACAACT)n	Simple_repeat
Cluster52	whitefly_4_304441	MITE_TSD
Cluster52	A-rich	Low_complexity
Cluster52	(AAATT)n	Simple_repeat
Cluster52	(G)n	Simple_repeat
Cluster52	(TTTA)n	Simple_repeat
Cluster52	rnd-1_family-831	Unknown
Cluster52	rnd-1_family-113	Unknown
Cluster52	rnd-1_family-232	LINE/RTE-BovB
Cluster52	rnd-1_family-1072	Unknown
Cluster53	whitefly_4_159133	MITE_Unknow
Cluster53	(GGAC)n	Simple_repeat
Cluster53	(AAT)n	Simple_repeat
Cluster53	whitefly_4_159133	MITE_Unknow
Cluster53	(ACCTA)n	Simple_repeat
Cluster53	CR1-109_AAe	LINE/CR1
Cluster53	CR1-109_AAe	LINE/CR1
Cluster54	A-rich	Low_complexity
Cluster54	A-rich	Low_complexity
Cluster54	whitefly_2_76650	MITE_Unknow
Cluster54	(TGTAC)n	Simple_repeat
Cluster54	whitefly_2_60651	MITE_TSD
Cluster54	G-rich	Low_complexity
Cluster54	rnd-5_family-438	Unknown
Cluster54	rnd-5_family-438	Unknown
Cluster54	rnd-1_family-828	Unknown
Cluster54	rnd-1_family-886	Unknown
Cluster54	rnd-5_family-1057	DNA
Cluster54	Gypsy-24_DAn-I	LTR/Gypsy
Cluster55	(ATAA)n	Simple_repeat
Cluster55	(TTA)n	Simple_repeat
Cluster55	rnd-1_family-803	Unknown
Cluster55	rnd-5_family-1215	LINE/Dong-R4
Cluster56	whitefly_2_255317	MITE_Unknow
Cluster56	whitefly_3_194980	MITE_TSD
Cluster56	(C)n	Simple_repeat
Cluster56	whitefly_4_183080	MITE_Unknow
Cluster56	(G)n	Simple_repeat
Cluster56	whitefly_4_94392	MITE_Unknow
Cluster56	whitefly_4_211683	MITE_TSD
Cluster56	whitefly_4_128367	MITE_Unknow
Cluster56	(T)n	Simple_repeat
Cluster56	rnd-1_family-483	Unknown
Cluster56	rnd-1_family-518	Unknown
Cluster56	rnd-1_family-483	Unknown
Cluster56	rnd-5_family-1532	Unknown
Cluster56	rnd-5_family-1532	Unknown
Cluster56	rnd-6_family-2696	Unknown
Cluster56	rnd-6_family-2696	Unknown
Cluster56	rnd-6_family-2682	Unknown
Cluster56	rnd-6_family-7548	Unknown
Cluster57	whitefly_2_106056	MITE_Unknow
Cluster57	Gypsy-36-I_NV	LTR/Gypsy
Cluster58	whitefly_2_55180	MITE_TSD
Cluster58	(AAT)n	Simple_repeat
Cluster58	whitefly_5_257231	MITE_Unknow
Cluster58	(T)n	Simple_repeat
Cluster58	(ACA)n	Simple_repeat
Cluster58	rnd-1_family-1093	Unknown
Cluster58	rnd-5_family-61	Unknown
Cluster58	rnd-5_family-61	Unknown
Cluster58	Gypsy-22_CPB-I	LTR/Gypsy
Cluster58	Gypsy-79_NV-I	LTR/Gypsy
Cluster58	Sola2-2_SIn	DNA
Cluster58	Sola2-5_HM	DNA/Sola
Cluster59	(T)n	Simple_repeat
Cluster59	whitefly_2_144912	MITE_TSD
Cluster59	A-rich	Low_complexity
Cluster59	Gypsy-9_DBp-I	LTR
Cluster59	LYDIA_I-int	LTR/Gypsy
Cluster59	Gypsy-5_PBa-I	LTR
Cluster59	LYDIA_I-int	LTR/Gypsy
Cluster60	whitefly_4_115189	MITE_Unknow
Cluster60	whitefly_3_276116	MITE_Unknow
Cluster60	whitefly_1_170130	MITE_Unknow
Cluster60	A-rich	Low_complexity
Cluster60	(A)n	Simple_repeat
Cluster60	(TTTAACA)n	Simple_repeat
Cluster60	A-rich	Low_complexity
Cluster60	whitefly_5_164361	MITE_Unknow
Cluster60	whitefly_1_200927	MITE_Unknow
Cluster60	whitefly_5_74092	MITE_TSD
Cluster60	whitefly_5_74092	MITE_TSD
Cluster60	rnd-6_family-7548	Unknown
Cluster60	rnd-1_family-280	Unknown
Cluster60	rnd-1_family-132	Unknown
Cluster60	Jockey-7_DPer	LINE/Jockey
Cluster60	Polinton-1_CB	DNA/Maverick
Cluster61	(CCTAA)n	Simple_repeat
Cluster61	whitefly_5_12236	MITE_TSD
Cluster61	whitefly_1_262440	MITE_TSD
Cluster61	A-rich	Low_complexity
Cluster61	(CGC)n	Simple_repeat
Cluster61	rnd-6_family-7548	Unknown
Cluster61	rnd-1_family-748	Unknown
Cluster61	rnd-6_family-1988	Unknown
Cluster61	hAT-4_AP	DNA/hAT-hATm
Cluster61	hAT-4_AP	DNA/hAT-hATm
Cluster62	(A)n	Simple_repeat
Cluster62	(TTTTAC)n	Simple_repeat
Cluster62	rnd-6_family-1301	LINE/Jockey
Cluster62	rnd-1_family-424	Unknown
Cluster62	Copia-14_LH-I	LTR
Cluster62	piggyBac-2_Lch	DNA
Cluster62	piggyBac-14_SM	DNA/PiggyBac
Cluster63	(TTTC)n	Simple_repeat
Cluster63	(CAATTT)n	Simple_repeat
Cluster63	rnd-6_family-1372	LINE/RTE-BovB
Cluster63	rnd-1_family-280	Unknown
Cluster63	rnd-5_family-38	LINE/Jockey
Cluster63	rnd-5_family-1925	LINE/Jockey
Cluster63	rnd-5_family-1925	LINE/Jockey
Cluster63	rnd-1_family-885	Unknown
Cluster64	whitefly_2_274918	MITE_TSD
Cluster64	whitefly_1_298646	MITE_TSD
Cluster64	whitefly_2_46190	MITE_Unknow
Cluster64	whitefly_3_69824	MITE_Unknow
Cluster64	A-rich	Low_complexity
Cluster64	(A)n	Simple_repeat
Cluster64	whitefly_4_82363	MITE_Unknow
Cluster64	whitefly_4_82363	MITE_Unknow
Cluster64	(C)n	Simple_repeat
Cluster64	(T)n	Simple_repeat
Cluster64	whitefly_1_191825	MITE_Unknow
Cluster64	(TTTCTTC)n	Simple_repeat
Cluster64	(A)n	Simple_repeat
Cluster64	(C)n	Simple_repeat
Cluster64	rnd-3_family-123	LINE/DRE
Cluster64	rnd-5_family-586	Unknown
Cluster64	rnd-5_family-1532	Unknown
Cluster64	rnd-1_family-833	Unknown
Cluster64	rnd-1_family-833	Unknown
Cluster64	rnd-1_family-833	Unknown
Cluster64	rnd-5_family-100	LINE/Penelope
Cluster64	rnd-5_family-2674	Unknown
Cluster64	rnd-5_family-1532	Unknown
Cluster64	Copia-3_SI-I	LTR/Copia
Cluster65	(A)n	Simple_repeat
Cluster65	whitefly_4_238905	MITE_Unknow
Cluster65	whitefly_4_46241	MITE_Unknow
Cluster65	(A)n	Simple_repeat
Cluster65	whitefly_4_238905	MITE_Unknow
Cluster65	whitefly_4_46241	MITE_Unknow
Cluster65	rnd-5_family-2674	Unknown
Cluster65	rnd-1_family-596	Unknown
Cluster65	rnd-1_family-745	LTR/Pao
Cluster65	rnd-1_family-596	Unknown
Cluster66	(TTTT)n	Simple_repeat
Cluster66	(A)n	Simple_repeat
Cluster66	GA-rich	Low_complexity
Cluster66	A-rich	Low_complexity
Cluster66	(A)n	Simple_repeat
Cluster66	(TATTA)n	Simple_repeat
Cluster66	A-rich	Low_complexity
Cluster66	whitefly_3_134067	MITE_Unknow
Cluster66	rnd-1_family-275	Unknown
Cluster66	Polinton-1_TC	DNA/Maverick
Cluster67	(TTATAC)n	Simple_repeat
Cluster67	whitefly_4_109912	MITE_Unknow
Cluster68	rnd-6_family-124	Unknown
Cluster68	rnd-1_family-745	LTR/Pao
Cluster68	Kolobok-8_LMi	DNA
Cluster68	Copia-3_DBp-I	LTR/Copia
Cluster68	BEL-20_AA-I	LTR/Pao
Cluster68	BEL-6_LH-I	LTR
Cluster69	whitefly_5_290796	MITE_Unknow
Cluster69	A-rich	Low_complexity
Cluster69	(C)n	Simple_repeat
Cluster69	(TTTTATC)n	Simple_repeat
Cluster69	whitefly_5_23040	MITE_TSD
Cluster69	whitefly_5_23040	MITE_TSD
Cluster69	(GCC)n	Simple_repeat
Cluster69	(AT)n	Simple_repeat
Cluster69	(C)n	Simple_repeat
Cluster69	(GCC)n	Simple_repeat
Cluster69	(TA)n	Simple_repeat
Cluster69	(AT)n	Simple_repeat
Cluster69	(TA)n	Simple_repeat
Cluster69	(GGTTA)n	Simple_repeat
Cluster69	whitefly_3_276116	MITE_Unknow
Cluster69	whitefly_3_159607	MITE_Unknow
Cluster69	(ATT)n	Simple_repeat
Cluster69	rnd-1_family-536	Unknown
Cluster69	rnd-5_family-2183	DNA/MULE-MuDR
Cluster69	rnd-1_family-1	Unknown
Cluster69	rnd-6_family-7548	Unknown
Cluster69	rnd-1_family-412	Unknown
Cluster69	Gypsy-13_LH-I	LTR
Cluster69	Gypsy-13_LH-I	LTR
Cluster69	hAT-17_Croc	DNA/hAT-Ac
Cluster69	Dong_FR	LINE/Dong-R4
Cluster70	GA-rich	Low_complexity
Cluster70	(TAACTTG)n	Simple_repeat
Cluster70	whitefly_2_238905	MITE_TSD
Cluster70	rnd-4_family-415	Unknown
Cluster70	rnd-5_family-2529	Unknown
Cluster70	rnd-6_family-395	Unknown
Cluster71	(AGCATAA)n	Simple_repeat
Cluster71	(A)n	Simple_repeat
Cluster71	GA-rich	Low_complexity
Cluster71	rnd-6_family-7548	Unknown
Cluster71	rnd-5_family-1068	Unknown
Cluster71	rnd-6_family-1534	LINE/R1
Cluster71	rnd-5_family-2417	LTR/Gypsy
Cluster71	rnd-5_family-2417	LTR/Gypsy
Cluster71	rnd-6_family-820	LINE/I
Cluster71	rnd-6_family-1301	LINE/Jockey
Cluster71	rnd-6_family-7548	Unknown
Cluster71	rnd-6_family-7548	Unknown
Cluster71	rnd-6_family-7548	Unknown
Cluster71	rnd-6_family-7548	Unknown
Cluster71	rnd-6_family-7548	Unknown
Cluster72	(TTG)n	Simple_repeat
Cluster72	rnd-6_family-4856	Unknown
Cluster72	rnd-1_family-137	Unknown
Cluster72	rnd-1_family-556	LTR/Pao
Cluster72	rnd-5_family-6448	Unknown
Cluster72	rnd-5_family-2394	Unknown
Cluster72	rnd-1_family-744	Unknown
Cluster72	Academ-1_AP	DNA/Academ
Cluster72	Mariner-59_CCri	DNA
Cluster73	(T)n	Simple_repeat
Cluster73	(TAACC)n	Simple_repeat
Cluster73	(AAT)n	Simple_repeat
Cluster73	(GGAGC)n	Simple_repeat
Cluster73	whitefly_5_179329	MITE_Unknow
Cluster73	whitefly_1_155781	MITE_Unknow
Cluster73	whitefly_5_179329	MITE_Unknow
Cluster73	rnd-5_family-697	Unknown
Cluster73	rnd-5_family-2005	LINE/Dong-R4
Cluster73	rnd-1_family-692	Unknown
Cluster73	rnd-1_family-1020	Unknown
Cluster73	rnd-1_family-745	LTR/Pao
Cluster73	rnd-5_family-664	Unknown
Cluster73	rnd-6_family-78	Unknown
Cluster73	Copia-3_DAn-I	LTR/Copia
Cluster74	whitefly_3_128739	MITE_TSD
Cluster74	(TTTC)n	Simple_repeat
Cluster74	(TT)n	Simple_repeat
Cluster75	(ATTTAT)n	Simple_repeat
Cluster75	rnd-6_family-7548	Unknown
Cluster75	rnd-1_family-796	Unknown
Cluster75	rnd-1_family-796	Unknown
Cluster75	rnd-1_family-796	Unknown
Cluster75	rnd-5_family-2055	LTR/Copia
Cluster75	RNLTR5-int	LTR/ERVK
Cluster75	RNLTR5-int	LTR/ERVK
Cluster75	RNLTR5-int	LTR/ERVK
Cluster76	(T)n	Simple_repeat
Cluster76	whitefly_3_261203	MITE_Unknow
Cluster76	GA-rich	Low_complexity
Cluster76	A-rich	Low_complexity
Cluster76	rnd-1_family-306	SINE/tRNA
Cluster76	rnd-6_family-4016	Unknown
Cluster78	(TTA)n	Simple_repeat
Cluster78	A-rich	Low_complexity
Cluster78	(TGA)n	Simple_repeat
Cluster78	(TACTT)n	Simple_repeat
Cluster78	(TTTA)n	Simple_repeat
Cluster78	(A)n	Simple_repeat
Cluster78	whitefly_4_288155	MITE_TSD
Cluster78	whitefly_4_288155	MITE_TSD
Cluster78	rnd-4_family-82	Unknown
Cluster78	rnd-6_family-2075	Unknown
Cluster79	(TATA)n	Simple_repeat
Cluster79	whitefly_2_17658	MITE_TSD
Cluster79	rnd-6_family-78	Unknown
Cluster79	Polinton-1_SPU	DNA/Maverick
Cluster79	Polinton-8_NVi	DNA/Maverick
Cluster79	Polinton-1_TC	DNA/Maverick
Cluster79	Polinton-1_SPU	DNA/Maverick
Cluster79	Polinton-8_NVi	DNA/Maverick
Cluster79	Polinton-1_TC	DNA/Maverick
Cluster79	Polinton-2_SP	DNA/Maverick
Cluster79	Polinton-2_XT	DNA/Maverick
Cluster79	Polinton-1_DR	DNA/Maverick
Cluster79	Polinton-2_XT	DNA/Maverick
Cluster80	(T)n	Simple_repeat
Cluster80	(TC)n	Simple_repeat
Cluster80	(ATCA)n	Simple_repeat
Cluster80	(AGGGAA)n	Simple_repeat
Cluster80	whitefly_2_155145	MITE_Unknow
Cluster80	whitefly_2_243583	MITE_TSD
Cluster80	rnd-6_family-716	LINE/Dong-R4
Cluster80	rnd-1_family-273	Unknown
Cluster80	rnd-1_family-1084	Unknown
Cluster80	rnd-5_family-1331	Unknown
Cluster80	rnd-6_family-7548	Unknown
Cluster80	rnd-1_family-835	Unknown
Cluster80	rnd-1_family-169	Unknown
Cluster80	Jockey-15_AAe	LINE/Jockey
Cluster80	Jockey-1_DYa	LINE/Jockey
Cluster81	(AATA)n	Simple_repeat
Cluster81	whitefly_3_52815	MITE_Unknow
Cluster81	whitefly_1_5534	MITE_Unknow
Cluster81	whitefly_5_112623	MITE_Unknow
Cluster81	rnd-1_family-835	Unknown
Cluster81	rnd-1_family-169	Unknown
Cluster81	rnd-5_family-1053	Unknown
Cluster81	CR1-1_Lme	LINE/CR1
Cluster82	(AATTAT)n	Simple_repeat
Cluster82	(GGC)n	Simple_repeat
Cluster82	(A)n	Simple_repeat
Cluster82	rnd-1_family-995	Unknown
Cluster82	R1-2_DEu	LINE/R1
Cluster82	SART-1_LHu	LINE
Cluster83	(T)n	Simple_repeat
Cluster83	rnd-1_family-926	Unknown
Cluster83	rnd-5_family-1322	Unknown
Cluster83	rnd-5_family-1243	Unknown
Cluster83	rnd-5_family-1243	Unknown
Cluster83	rnd-4_family-427	Unknown
Cluster83	rnd-5_family-1031	Unknown
Cluster83	rnd-4_family-432	LINE/Jockey
Cluster83	rnd-5_family-1051	Unknown
Cluster83	rnd-5_family-1051	Unknown
Cluster83	rnd-1_family-833	Unknown
Cluster83	rnd-1_family-738	Unknown
Cluster83	ERVB2_2-I_RN	LTR/ERVK
Cluster83	BEL-1_DWil-I	LTR/Pao
Cluster83	Ag-Jock-1	LINE/Jockey
Cluster83	Tx1-3_PM	LINE/L1-Tx1
Cluster83	Ag-Jock-1	LINE/Jockey
Cluster84	(G)n	Simple_repeat
Cluster84	(ATATTT)n	Simple_repeat
Cluster84	(A)n	Simple_repeat
Cluster84	(TGAA)n	Simple_repeat
Cluster84	Academ-1_BM	DNA/Academ
Cluster85	whitefly_5_114535	MITE_Unknow
Cluster85	whitefly_1_101544	MITE_Unknow
Cluster85	(TC)n	Simple_repeat
Cluster85	A-rich	Low_complexity
Cluster85	(TTATTC)n	Simple_repeat
Cluster85	whitefly_2_94499	MITE_TSD
Cluster85	whitefly_5_183540	MITE_Unknow
Cluster85	whitefly_5_212680	MITE_Unknow
Cluster85	(G)n	Simple_repeat
Cluster85	whitefly_3_197937	MITE_TSD
Cluster85	(G)n	Simple_repeat
Cluster85	whitefly_3_274024	MITE_Unknow
Cluster85	rnd-1_family-464	Unknown
Cluster85	rnd-5_family-38	LINE/Jockey
Cluster85	rnd-1_family-85	Unknown
Cluster86	A-rich	Low_complexity
Cluster86	rnd-1_family-842	Unknown
Cluster86	rnd-5_family-1346	Unknown
Cluster86	(AAT)n	Simple_repeat
Cluster86	Gypsy-41_GM-I	LTR/Gypsy
Cluster87	(A)n	Simple_repeat
Cluster87	(ATTTC)n	Simple_repeat
Cluster87	(T)n	Simple_repeat
Cluster87	whitefly_4_236220	MITE_Unknow
Cluster87	(A)n	Simple_repeat
Cluster87	whitefly_5_184761	MITE_Unknow
Cluster87	whitefly_4_35948	MITE_Unknow
Cluster87	whitefly_1_228150	MITE_Unknow
Cluster87	rnd-6_family-1011	Unknown
Cluster87	rnd-6_family-1011	Unknown
Cluster87	rnd-6_family-908	Unknown
Cluster87	Polinton-2_DK	DNA/Maverick
Cluster88	whitefly_2_286577	MITE_TSD
Cluster88	whitefly_2_267679	MITE_Unknow
Cluster88	whitefly_3_125340	MITE_TSD
Cluster88	whitefly_1_155781	MITE_Unknow
Cluster88	whitefly_3_304514	MITE_Unknow
Cluster88	whitefly_2_101979	MITE_Unknow
Cluster88	whitefly_3_125340	MITE_TSD
Cluster88	whitefly_3_6262	MITE_Unknow
Cluster88	whitefly_3_6262	MITE_Unknow
Cluster88	(ACCTA)n	Simple_repeat
Cluster88	A-rich	Low_complexity
Cluster88	whitefly_3_6262	MITE_Unknow
Cluster88	whitefly_5_257231	MITE_Unknow
Cluster88	whitefly_3_144981	MITE_TSD
Cluster88	rnd-1_family-427	Unknown
Cluster88	rnd-1_family-232	LINE/RTE-BovB
Cluster88	rnd-6_family-2464	Unknown
Cluster88	rnd-6_family-313	Unknown
Cluster88	rnd-5_family-1134	Unknown
Cluster88	Gypsy-6-I_CR	LTR/Gypsy
Cluster89	(TTACAA)n	Simple_repeat
Cluster89	A-rich	Low_complexity
Cluster89	rnd-1_family-277	Unknown
Cluster89	rnd-1_family-277	Unknown
Cluster90	(T)n	Simple_repeat
Cluster90	G-rich	Low_complexity
Cluster90	(CCCCT)n	Simple_repeat
Cluster90	(A)n	Simple_repeat
Cluster90	whitefly_1_122207	MITE_Unknow
Cluster90	A-rich	Low_complexity
Cluster90	whitefly_1_43542	MITE_Unknow
Cluster90	A-rich	Low_complexity
Cluster90	whitefly_2_268168	MITE_Unknow
Cluster90	rnd-5_family-38	LINE/Jockey
Cluster91	(A)n	Simple_repeat
Cluster91	(AATA)n	Simple_repeat
Cluster91	A-rich	Low_complexity
Cluster91	rnd-5_family-309	LINE/Jockey
Cluster91	rnd-1_family-943	Unknown
Cluster91	SMARN2B	DNA/TcMar-ISRm11
Cluster92	(A)n	Simple_repeat
Cluster92	(GAT)n	Simple_repeat
Cluster92	whitefly_3_304514	MITE_Unknow
Cluster92	whitefly_4_265999	MITE_Unknow
Cluster92	(T)n	Simple_repeat
Cluster92	(TTTTC)n	Simple_repeat
Cluster92	whitefly_1_102009	MITE_Unknow
Cluster92	whitefly_4_175527	MITE_TSD
Cluster92	(TAA)n	Simple_repeat
Cluster92	(ATTATT)n	Simple_repeat
Cluster92	(ATT)n	Simple_repeat
Cluster92	(TATGAA)n	Simple_repeat
Cluster92	(TAATAT)n	Simple_repeat
Cluster92	rnd-6_family-7548	Unknown
Cluster92	rnd-6_family-7548	Unknown
Cluster92	rnd-6_family-7548	Unknown
Cluster92	rnd-5_family-316	Unknown
Cluster92	rnd-1_family-462	Unknown
Cluster92	rnd-5_family-316	Unknown
Cluster92	rnd-1_family-1017	Unknown
Cluster92	rnd-1_family-900	Unknown
Cluster92	rnd-1_family-981	Unknown
Cluster92	rnd-5_family-493	Unknown
Cluster92	rnd-1_family-525	Unknown
Cluster92	rnd-5_family-465	Unknown
Cluster92	rnd-1_family-408	SINE?
Cluster92	rnd-6_family-7548	Unknown
Cluster92	DIRS-45_XT	LTR/DIRS
Cluster92	Gypsy-8_SI-I	LTR/Gypsy
Cluster92	Gypsy-10_DRh-I	LTR
Cluster92	Gypsy-8_SI-I	LTR/Gypsy
Cluster92	Gypsy-10_DRh-I	LTR
Cluster92	Gypsy2_MH-I	LTR/Gypsy
Cluster92	Gypsy2_MH-I	LTR/Gypsy
Cluster92	Gypsy-19_LH-I	LTR
Cluster92	Gypsy-8_SI-I	LTR/Gypsy
Cluster93	whitefly_3_304514	MITE_Unknow
Cluster93	whitefly_5_230089	MITE_TSD
Cluster93	(ATTATAT)n	Simple_repeat
Cluster93	(TAA)n	Simple_repeat
Cluster93	(ATA)n	Simple_repeat
Cluster93	A-rich	Low_complexity
Cluster93	rnd-1_family-408	SINE?
Cluster93	rnd-5_family-138	LINE/Dong-R4
Cluster93	rnd-1_family-803	Unknown
Cluster93	rnd-1_family-803	Unknown
Cluster93	rnd-5_family-1215	LINE/Dong-R4
Cluster93	rnd-5_family-603	Unknown
Cluster93	rnd-5_family-603	Unknown
Cluster94	whitefly_5_209081	MITE_Unknow
Cluster94	whitefly_4_211683	MITE_TSD
Cluster94	(A)n	Simple_repeat
Cluster94	whitefly_3_9116	MITE_Unknow
Cluster94	whitefly_3_9116	MITE_Unknow
Cluster94	(ATTAA)n	Simple_repeat
Cluster94	whitefly_5_163286	MITE_Unknow
Cluster94	whitefly_4_276005	MITE_TSD
Cluster94	whitefly_4_276005	MITE_TSD
Cluster94	whitefly_2_133723	MITE_Unknow
Cluster94	rnd-5_family-1357	Unknown
Cluster94	rnd-1_family-340	Unknown
Cluster94	rnd-1_family-340	Unknown
Cluster94	Gypsy-20_OD-I	LTR/Gypsy
Cluster95	(A)n	Simple_repeat
Cluster95	whitefly_2_286577	MITE_TSD
Cluster95	(ATT)n	Simple_repeat
Cluster95	whitefly_3_71984	MITE_Unknow
Cluster96	(T)n	Simple_repeat
Cluster96	(A)n	Simple_repeat
Cluster96	whitefly_5_310900	MITE_Unknow
Cluster96	whitefly_2_243647	MITE_Unknow
Cluster96	(AACAA)n	Simple_repeat
Cluster96	(TGCCGG)n	Simple_repeat
Cluster96	rnd-1_family-453	Unknown
Cluster96	rnd-1_family-381	Unknown
Cluster96	rnd-5_family-326	Unknown
Cluster96	rnd-6_family-658	LTR/Copia
Cluster96	tRNA-Leu-CTY	tRNA
Cluster96	Gypsy-26_CPB-I	LTR/Gypsy
Cluster96	COPIA3-I_OS	LTR/Copia
Cluster96	Copia-52_GM-I	LTR/Copia
Cluster96	Copia4-I_AG	LTR/Copia
Cluster96	Copia-9_PAb-I	LTR
Cluster96	Copia4-I_AG	LTR/Copia

## Sheet: 24HV
Cluster	Transposable Element (TE)	TE family
Cluster1	whitefly_1_103707	MITE_Unknow
Cluster1	rnd-5_family-2028	DNA/hAT-hATm
Cluster2	whitefly_1_38323	MITE_Unknow
Cluster2	whitefly_1_13415	MITE_TSD
Cluster2	whitefly_1_13415	MITE_TSD
Cluster2	(A)n	Simple_repeat
Cluster2	whitefly_4_181317	MITE_TSD
Cluster2	rnd-1_family-328	Unknown
Cluster2	rnd-6_family-1301	LINE/Jockey
Cluster2	rnd-5_family-3956	LINE/Jockey
Cluster2	rnd-5_family-309	LINE/Jockey
Cluster2	rnd-1_family-155	Unknown
Cluster2	rnd-4_family-447	Unknown
Cluster2	Helitron-1_DVir	RC/Helitron
Cluster2	Helitron-2_DVir	RC/Helitron
Cluster2	Helitron-6_DRh	RC/Helitron
Cluster3	whitefly_5_244203	MITE_Unknow
Cluster3	(T)n	Simple_repeat
Cluster3	(ATTAA)n	Simple_repeat
Cluster3	A-rich	Low_complexity
Cluster3	A-rich	Low_complexity
Cluster3	A-rich	Low_complexity
Cluster3	(TTC)n	Simple_repeat
Cluster3	rnd-1_family-337	Unknown
Cluster3	rnd-1_family-337	Unknown
Cluster3	rnd-5_family-1233	Unknown
Cluster3	rnd-5_family-1233	Unknown
Cluster4	whitefly_1_310865	MITE_TSD
Cluster4	whitefly_4_20124	MITE_Unknow
Cluster4	rnd-6_family-1078	LTR/Gypsy
Cluster4	Vingi-2_Acar	LINE/Jockey
Cluster4	RTE-3_DF	LINE/RTE-BovB
Cluster4	Gypsy-9_AMi-I	LTR/Gypsy
Cluster4	Gypsy-9_AMi-I	LTR/Gypsy
Cluster5	whitefly_2_127234	MITE_TSD
Cluster5	GA-rich	Low_complexity
Cluster5	(GTA)n	Simple_repeat
Cluster5	(AATTAA)n	Simple_repeat
Cluster5	rnd-5_family-1310	LINE/R1
Cluster5	rnd-5_family-2209	Unknown
Cluster6	(TTAGATT)n	Simple_repeat
Cluster6	(TTAGATT)n	Simple_repeat
Cluster6	rnd-1_family-85	Unknown
Cluster6	rnd-5_family-1053	Unknown
Cluster6	rnd-1_family-833	Unknown
Cluster6	rnd-5_family-1294	DNA/Sola
Cluster6	rnd-6_family-7548	Unknown
Cluster6	Copia-5_DAn-I	LTR/Copia
Cluster7	(TTACTG)n	Simple_repeat
Cluster7	(TCCAGTT)n	Simple_repeat
Cluster7	(TATGTGA)n	Simple_repeat
Cluster7	rnd-1_family-107	Unknown
Cluster7	rnd-1_family-255	Unknown
Cluster7	BEL-216_AA-I	LTR/Pao
Cluster8	(AATTC)n	Simple_repeat
Cluster8	(TTTC)n	Simple_repeat
Cluster8	(TTCTT)n	Simple_repeat
Cluster8	(C)n	Simple_repeat
Cluster8	rnd-5_family-136	DNA/Maverick
Cluster8	Polinton-2_TC	DNA/Maverick
Cluster9	whitefly_1_101544	MITE_Unknow
Cluster9	whitefly_3_304514	MITE_Unknow
Cluster9	whitefly_2_44449	MITE_Unknow
Cluster9	(TG)n	Simple_repeat
Cluster9	(TAT)n	Simple_repeat
Cluster9	(ACA)n	Simple_repeat
Cluster9	(T)n	Simple_repeat
Cluster9	(T)n	Simple_repeat
Cluster9	A-rich	Low_complexity
Cluster9	whitefly_3_304514	MITE_Unknow
Cluster9	rnd-1_family-45	Unknown
Cluster9	(TTAG)n	Simple_repeat
Cluster9	rnd-6_family-1257	LINE/L2
Cluster9	rnd-5_family-1558	Unknown
Cluster9	rnd-4_family-427	Unknown
Cluster9	rnd-5_family-1786	LINE/Penelope
Cluster9	rnd-4_family-427	Unknown
Cluster9	rnd-5_family-1051	Unknown
Cluster9	rnd-1_family-939	Unknown
Cluster9	Mariner-3_LHu	DNA
Cluster9	Mariner-91_HSal	DNA
Cluster9	Mariner-91_HSal	DNA
Cluster9	Mariner-91_HSal	DNA
Cluster9	Mariner-4_LHu	DNA
Cluster9	Copia17-ZM_I-int	LTR/Copia
Cluster10	whitefly_5_290796	MITE_Unknow
Cluster10	whitefly_2_218785	MITE_TSD
Cluster10	whitefly_3_134654	MITE_TSD
Cluster10	whitefly_2_251362	MITE_Unknow
Cluster10	rnd-1_family-139	LINE/Penelope
Cluster11	(T)n	Simple_repeat
Cluster11	whitefly_3_22252	MITE_Unknow
Cluster11	whitefly_3_22252	MITE_Unknow
Cluster11	rnd-1_family-907	Unknown
Cluster12	whitefly_1_57412	MITE_Unknow
Cluster12	whitefly_3_35541	MITE_Unknow
Cluster12	(C)n	Simple_repeat
Cluster12	whitefly_1_210446	MITE_Unknow
Cluster12	whitefly_1_287046	MITE_Unknow
Cluster12	rnd-1_family-897	Unknown
Cluster12	rnd-6_family-658	LTR/Copia
Cluster12	rnd-5_family-1687	Unknown
Cluster12	rnd-1_family-248	Unknown
Cluster12	rnd-1_family-745	LTR/Pao
Cluster12	rnd-5_family-344	Unknown
Cluster12	rnd-5_family-550	Unknown
Cluster12	rnd-5_family-2674	Unknown
Cluster12	rnd-1_family-1016	Unknown
Cluster12	rnd-1_family-723	SINE/tRNA
Cluster12	BEL-625_AA-I	LTR/Pao
Cluster12	BEL-122_AA-I	LTR/Pao
Cluster12	BEL-7_LH-I	LTR
Cluster12	BEL-122_AA-I	LTR/Pao
Cluster12	Copia-1_Cfl-I	LTR/Copia
Cluster12	Copia-56_PX-I	LTR
Cluster12	Copia-97_Mad-I	LTR/Copia
Cluster12	Copia-43_Pru-I	LTR/Copia
Cluster12	Copia-13_LH-I	LTR
Cluster12	Copia-43_Pru-I	LTR/Copia
Cluster12	Copia-3_Cfl-I	LTR
Cluster12	Copia-43_Pru-I	LTR/Copia
Cluster12	Copia-7_SI-I	LTR/Copia
Cluster12	Gypsy-29_SI-I	LTR
Cluster12	Gypsy-5_RP-I	LTR/Gypsy
Cluster13	whitefly_2_258033	MITE_TSD
Cluster13	whitefly_4_220407	MITE_Unknow
Cluster13	whitefly_5_271141	MITE_TSD
Cluster13	(ATA)n	Simple_repeat
Cluster13	(ATAGT)n	Simple_repeat
Cluster13	(AATA)n	Simple_repeat
Cluster13	(ATAGT)n	Simple_repeat
Cluster13	(ATA)n	Simple_repeat
Cluster13	whitefly_3_164593	MITE_TSD
Cluster13	whitefly_2_243647	MITE_Unknow
Cluster13	rnd-4_family-1257	Unknown
Cluster13	rnd-5_family-2718	LINE/R1
Cluster13	rnd-5_family-79	Unknown
Cluster13	rnd-1_family-793	Unknown
Cluster13	rnd-1_family-989	Unknown
Cluster14	(T)n	Simple_repeat
Cluster14	whitefly_3_255480	MITE_Unknow
Cluster14	whitefly_1_38323	MITE_Unknow
Cluster14	BEL-21_CQ-I	LTR/Pao
Cluster15	A-rich	Low_complexity
Cluster15	whitefly_4_220407	MITE_Unknow
Cluster15	whitefly_4_220407	MITE_Unknow
Cluster15	whitefly_1_200927	MITE_Unknow
Cluster15	whitefly_3_134067	MITE_Unknow
Cluster15	whitefly_4_259236	MITE_Unknow
Cluster15	whitefly_4_176319	MITE_Unknow
Cluster15	whitefly_1_38323	MITE_Unknow
Cluster15	rnd-5_family-2183	DNA/MULE-MuDR
Cluster15	rnd-5_family-1134	Unknown
Cluster15	rnd-6_family-313	Unknown
Cluster15	rnd-6_family-2464	Unknown
Cluster16	(T)n	Simple_repeat
Cluster16	A-rich	Low_complexity
Cluster16	(G)n	Simple_repeat
Cluster16	(TTAGG)n	Simple_repeat
Cluster16	rnd-6_family-1988	Unknown
Cluster16	rnd-1_family-748	Unknown
Cluster16	rnd-1_family-36	Unknown
Cluster16	rnd-6_family-7548	Unknown
Cluster16	hAT-4_AP	DNA/hAT-hATm
Cluster17	whitefly_4_126660	MITE_Unknow
Cluster17	whitefly_3_129955	MITE_TSD
Cluster17	(GGTAGA)n	Simple_repeat
Cluster17	rnd-6_family-4539	LTR/Pao
Cluster17	rnd-6_family-4539	LTR/Pao
Cluster17	rnd-6_family-4539	LTR/Pao
Cluster17	rnd-1_family-1003	Unknown
Cluster17	rnd-1_family-1003	Unknown
Cluster17	Copia-113_AA-I	LTR/Copia
Cluster18	(CA)n	Simple_repeat
Cluster18	whitefly_2_218785	MITE_TSD
Cluster18	(T)n	Simple_repeat
Cluster18	(TCA)n	Simple_repeat
Cluster18	(T)n	Simple_repeat
Cluster18	(TC)n	Simple_repeat
Cluster18	(AACGAT)n	Simple_repeat
Cluster18	(AACGAT)n	Simple_repeat
Cluster18	A-rich	Low_complexity
Cluster18	piggyBac1_Mm	DNA/PiggyBac
Cluster18	Copia-30_SI-I	LTR
Cluster18	Copia-30_SI-I	LTR
Cluster19	whitefly_5_115440	MITE_Unknow
Cluster19	(ATGCAT)n	Simple_repeat
Cluster19	A-rich	Low_complexity
Cluster19	whitefly_1_122207	MITE_Unknow
Cluster19	(T)n	Simple_repeat
Cluster19	(T)n	Simple_repeat
Cluster19	GA-rich	Low_complexity
Cluster19	rnd-5_family-1532	Unknown
Cluster20	(TTATT)n	Simple_repeat
Cluster20	whitefly_2_61603	MITE_TSD
Cluster20	whitefly_5_269447	MITE_Unknow
Cluster20	whitefly_2_61603	MITE_TSD
Cluster20	Mariner-1_AP	DNA/TcMar-m44
Cluster21	(TACTTT)n	Simple_repeat
Cluster21	(ATAA)n	Simple_repeat
Cluster21	(TTGTTATC)n	Simple_repeat
Cluster21	(TAAA)n	Simple_repeat
Cluster21	(CTTTC)n	Simple_repeat
Cluster21	rnd-1_family-882	Unknown
Cluster22	whitefly_5_80848	MITE_Unknow
Cluster22	whitefly_3_107967	MITE_Unknow
Cluster22	whitefly_2_129450	MITE_Unknow
Cluster22	rnd-6_family-6206	Unknown
Cluster22	hATm-32_HM	DNA/hAT-hATm
Cluster23	(T)n	Simple_repeat
Cluster23	RTIP1_I-int	LTR/Gypsy
Cluster23	R1-2_AP	LINE/R1
Cluster23	LOA-2_DYa	LINE/LOA
Cluster24	whitefly_5_87688	MITE_Unknow
Cluster24	A-rich	Low_complexity
Cluster24	(AG)n	Simple_repeat
Cluster24	(TTG)n	Simple_repeat
Cluster24	A-rich	Low_complexity
Cluster24	(T)n	Simple_repeat
Cluster24	(CGG)n	Simple_repeat
Cluster24	rnd-1_family-748	Unknown
Cluster24	rnd-6_family-1988	Unknown
Cluster24	Gypsy-91_MLP-I	LTR/Gypsy
Cluster24	Polinton-2_TC	DNA/Maverick
Cluster24	hATm-1_HR	DNA/hAT-hATm
Cluster24	hAT-4_AP	DNA/hAT-hATm
Cluster25	(TTCA)n	Simple_repeat
Cluster25	(A)n	Simple_repeat
Cluster25	whitefly_5_209081	MITE_Unknow
Cluster25	(C)n	Simple_repeat
Cluster25	(A)n	Simple_repeat
Cluster25	rnd-1_family-121	Unknown
Cluster25	rnd-1_family-443	Unknown
Cluster25	rnd-5_family-114	Unknown
Cluster25	rnd-5_family-1005	Unknown
Cluster25	rnd-6_family-2514	DNA/MULE-MuDR
Cluster25	rnd-6_family-2514	DNA/MULE-MuDR
Cluster25	rnd-1_family-933	Unknown
Cluster25	rnd-5_family-2104	Unknown
Cluster26	(T)n	Simple_repeat
Cluster26	whitefly_4_12167	MITE_Unknow
Cluster26	Jockey-4_DT	LINE/Jockey
Cluster26	Jockey-4_DRh	LTR
Cluster26	Jockey-5_DAn	LINE/Jockey
Cluster27	whitefly_1_56700	MITE_Unknow
Cluster27	whitefly_2_46110	MITE_Unknow
Cluster27	(TTATCA)n	Simple_repeat
Cluster27	(ACCTA)n	Simple_repeat
Cluster27	(TTAGG)n	Simple_repeat
Cluster27	A-rich	Low_complexity
Cluster27	rnd-5_family-309	LINE/Jockey
Cluster27	rnd-6_family-7548	Unknown
Cluster27	rnd-6_family-1534	LINE/R1
Cluster27	rnd-6_family-7548	Unknown
Cluster28	whitefly_1_275289	MITE_Unknow
Cluster28	whitefly_1_200387	MITE_TSD
Cluster28	whitefly_4_249386	MITE_TSD
Cluster28	(TTTA)n	Simple_repeat
Cluster28	(CTT)n	Simple_repeat
Cluster28	whitefly_4_159133	MITE_Unknow
Cluster28	whitefly_4_159133	MITE_Unknow
Cluster28	(CCGGC)n	Simple_repeat
Cluster28	(TTTAA)n	Simple_repeat
Cluster28	(GTAT)n	Simple_repeat
Cluster28	(AT)n	Simple_repeat
Cluster28	(ATAGAGC)n	Simple_repeat
Cluster28	whitefly_4_159133	MITE_Unknow
Cluster28	whitefly_4_159133	MITE_Unknow
Cluster28	whitefly_4_159133	MITE_Unknow
Cluster28	whitefly_4_159133	MITE_Unknow
Cluster28	whitefly_1_119135	MITE_TSD
Cluster28	(A)n	Simple_repeat
Cluster28	(A)n	Simple_repeat
Cluster28	rnd-1_family-98	Unknown
Cluster28	rnd-5_family-2417	LTR/Gypsy
Cluster28	rnd-5_family-603	Unknown
Cluster28	rnd-1_family-266	Unknown
Cluster28	rnd-6_family-890	DNA/CMC-Chapaev-3
Cluster28	rnd-6_family-7635	Unknown
Cluster28	Gypsy-1_TCa-I	LTR/Gypsy
Cluster29	whitefly_4_288155	MITE_TSD
Cluster29	whitefly_2_7177	MITE_TSD
Cluster29	(AC)n	Simple_repeat
Cluster29	whitefly_4_185644	MITE_TSD
Cluster29	rnd-6_family-1078	LTR/Gypsy
Cluster29	Tx1-10_AMi	LINE/L1-Tx1
Cluster29	Helitron-1_DEu	RC/Helitron
Cluster30	rnd-6_family-3037	Unknown
Cluster30	rnd-6_family-1078	LTR/Gypsy
Cluster30	rnd-1_family-306	SINE/tRNA
Cluster30	rnd-5_family-396	Unknown
Cluster31	(AAAAGCAATT)n	Simple_repeat
Cluster31	(AGCTGGA)n	Simple_repeat
Cluster31	rnd-6_family-4539	LTR/Pao
Cluster31	rnd-1_family-745	LTR/Pao
Cluster32	(T)n	Simple_repeat
Cluster32	(A)n	Simple_repeat
Cluster32	(A)n	Simple_repeat
Cluster32	rnd-5_family-622	LTR/Pao
Cluster32	rnd-5_family-622	LTR/Pao
Cluster32	LSU-rRNA_Hsa	rRNA
Cluster33	GA-rich	Low_complexity
Cluster33	(T)n	Simple_repeat
Cluster33	A-rich	Low_complexity
Cluster33	(A)n	Simple_repeat
Cluster33	whitefly_1_75334	MITE_TSD
Cluster33	whitefly_3_66315	MITE_TSD
Cluster33	whitefly_2_121867	MITE_Unknow
Cluster33	rnd-5_family-622	LTR/Pao
Cluster33	rnd-1_family-745	LTR/Pao
Cluster33	rnd-5_family-3122	Unknown
Cluster33	rnd-5_family-3122	Unknown
Cluster33	RTEX-15_CGi	LINE/RTE-X
Cluster33	Gypsy-24-I_NV	LTR/Gypsy
Cluster34	(AACCATG)n	Simple_repeat
Cluster34	whitefly_5_1101	MITE_Unknow
Cluster34	(TCC)n	Simple_repeat
Cluster34	(TCCGCT)n	Simple_repeat
Cluster34	whitefly_1_153908	MITE_TSD
Cluster34	whitefly_4_295864	MITE_Unknow
Cluster34	whitefly_2_46190	MITE_Unknow
Cluster34	rnd-1_family-27	Unknown
Cluster34	rnd-5_family-1218	Unknown
Cluster34	rnd-6_family-7548	Unknown
Cluster34	rnd-3_family-432	DNA/hAT-hAT5
Cluster34	Gypsy-136_ZM-I	LTR/Gypsy
Cluster34	Copia-3_Cfl-I	LTR
Cluster34	Copia1-I_DM	LTR/Copia
Cluster35	whitefly_1_68273	MITE_TSD
Cluster36	A-rich	Low_complexity
Cluster36	whitefly_1_74701	MITE_Unknow
Cluster36	whitefly_1_181400	MITE_Unknow
Cluster36	whitefly_4_293173	MITE_Unknow
Cluster36	whitefly_1_143035	MITE_Unknow
Cluster36	whitefly_4_302385	MITE_TSD
Cluster36	(AAGAATA)n	Simple_repeat
Cluster36	(TTTTA)n	Simple_repeat
Cluster36	(TTTAC)n	Simple_repeat
Cluster36	(TTTC)n	Simple_repeat
Cluster36	(TTCTC)n	Simple_repeat
Cluster36	rnd-5_family-170	Unknown
Cluster36	rnd-5_family-170	Unknown
Cluster36	rnd-3_family-123	LINE/DRE
Cluster36	rnd-1_family-264	Unknown
Cluster37	whitefly_4_219016	MITE_TSD
Cluster37	whitefly_3_231668	MITE_TSD
Cluster37	whitefly_4_9697	MITE_TSD
Cluster37	GA-rich	Low_complexity
Cluster37	whitefly_4_95386	MITE_TSD
Cluster37	rnd-1_family-679	Unknown
Cluster37	rnd-5_family-1354	LTR/Copia
Cluster37	rnd-5_family-1354	LTR/Copia
Cluster37	Copia-1_DBi-I	LTR/Copia
Cluster37	Copia-9_DWil-I	LTR/Copia
Cluster37	Copia-9_DWil-I	LTR/Copia
Cluster37	Copia-1_PAb-I	LTR
Cluster37	Copia-9_DWil-I	LTR/Copia
Cluster38	(CATA)n	Simple_repeat
Cluster38	(T)n	Simple_repeat
Cluster38	(A)n	Simple_repeat
Cluster38	A-rich	Low_complexity
Cluster38	(AACA)n	Simple_repeat
Cluster38	whitefly_5_107289	MITE_TSD
Cluster38	Sola1-2_LG	DNA/Sola
Cluster39	(C)n	Simple_repeat
Cluster39	(TTTA)n	Simple_repeat
Cluster39	(TAA)n	Simple_repeat
Cluster39	(ATTT)n	Simple_repeat
Cluster39	(AGCC)n	Simple_repeat
Cluster39	(A)n	Simple_repeat
Cluster39	(TTTTTGT)n	Simple_repeat
Cluster39	rnd-6_family-7548	Unknown
Cluster39	rnd-6_family-165	Unknown
Cluster39	rnd-5_family-1117	Unknown
Cluster39	rnd-5_family-1532	Unknown
Cluster39	Gypsy-56_CGi-I	LTR/Gypsy
Cluster41	(TTATAA)n	Simple_repeat
Cluster41	(TGA)n	Simple_repeat
Cluster41	(CTCG)n	Simple_repeat
Cluster41	(TATATAA)n	Simple_repeat
Cluster41	(C)n	Simple_repeat
Cluster41	(A)n	Simple_repeat
Cluster41	whitefly_2_226114	MITE_Unknow
Cluster41	rnd-1_family-974	RC/Helitron
Cluster41	rnd-1_family-723	SINE/tRNA
Cluster41	rnd-6_family-1624	Unknown
Cluster41	rnd-6_family-1624	Unknown
Cluster41	rnd-4_family-1010	Unknown
Cluster41	rnd-5_family-1278	DNA/CMC-Transib
Cluster41	Kolobok-1_LMi	DNA
Cluster42	(A)n	Simple_repeat
Cluster42	whitefly_2_256531	MITE_Unknow
Cluster42	whitefly_2_243647	MITE_Unknow
Cluster42	whitefly_4_242573	MITE_Unknow
Cluster42	whitefly_3_274651	MITE_TSD
Cluster42	(T)n	Simple_repeat
Cluster42	whitefly_1_271351	MITE_TSD
Cluster42	whitefly_4_95386	MITE_TSD
Cluster42	rnd-1_family-44	Unknown
Cluster42	rnd-3_family-432	DNA/hAT-hAT5
Cluster42	rnd-5_family-2417	LTR/Gypsy
Cluster43	(AAG)n	Simple_repeat
Cluster43	(A)n	Simple_repeat
Cluster43	(T)n	Simple_repeat
Cluster43	rnd-1_family-405	SINE/tRNA-L2
Cluster43	rnd-5_family-541	LINE/Jockey
Cluster43	rnd-1_family-286	Unknown
Cluster43	rnd-5_family-523	Unknown
Cluster44	(TTAAC)n	Simple_repeat
Cluster44	A-rich	Low_complexity
Cluster44	(AATGA)n	Simple_repeat
Cluster44	rnd-6_family-2367	Unknown
Cluster44	rnd-6_family-2367	Unknown
Cluster44	rnd-6_family-2367	Unknown
Cluster45	(AGAAC)n	Simple_repeat
Cluster45	whitefly_4_159133	MITE_Unknow
Cluster45	(ATAATAT)n	Simple_repeat
Cluster45	whitefly_4_159133	MITE_Unknow
Cluster45	whitefly_4_159133	MITE_Unknow
Cluster45	whitefly_4_159133	MITE_Unknow
Cluster45	(ATAATAT)n	Simple_repeat
Cluster45	whitefly_4_159133	MITE_Unknow
Cluster45	(ACCTA)n	Simple_repeat
Cluster45	(CTCTGA)n	Simple_repeat
Cluster45	(ATT)n	Simple_repeat
Cluster45	(T)n	Simple_repeat
Cluster45	(TAT)n	Simple_repeat
Cluster45	(TTA)n	Simple_repeat
Cluster45	(ATT)n	Simple_repeat
Cluster45	(ATT)n	Simple_repeat
Cluster45	(TAT)n	Simple_repeat
Cluster45	whitefly_3_35541	MITE_Unknow
Cluster45	(A)n	Simple_repeat
Cluster45	(TAT)n	Simple_repeat
Cluster45	(GAACTTC)n	Simple_repeat
Cluster45	(ACCTA)n	Simple_repeat
Cluster45	(CTCTGA)n	Simple_repeat
Cluster45	(ATT)n	Simple_repeat
Cluster45	(T)n	Simple_repeat
Cluster45	(TAT)n	Simple_repeat
Cluster45	(TTA)n	Simple_repeat
Cluster45	(ATT)n	Simple_repeat
Cluster45	(TAT)n	Simple_repeat
Cluster45	(TAT)n	Simple_repeat
Cluster45	whitefly_3_35541	MITE_Unknow
Cluster45	(A)n	Simple_repeat
Cluster45	whitefly_5_30586	MITE_Unknow
Cluster45	(T)n	Simple_repeat
Cluster45	(TTTC)n	Simple_repeat
Cluster45	(AAT)n	Simple_repeat
Cluster45	whitefly_2_251362	MITE_Unknow
Cluster45	(G)n	Simple_repeat
Cluster45	(T)n	Simple_repeat
Cluster45	(ACCTA)n	Simple_repeat
Cluster45	whitefly_5_230089	MITE_TSD
Cluster45	whitefly_3_92090	MITE_Unknow
Cluster45	whitefly_3_297926	MITE_Unknow
Cluster45	(TAA)n	Simple_repeat
Cluster45	(TAA)n	Simple_repeat
Cluster45	(ACCTA)n	Simple_repeat
Cluster45	whitefly_3_297926	MITE_Unknow
Cluster45	whitefly_2_74378	MITE_Unknow
Cluster45	whitefly_3_35541	MITE_Unknow
Cluster45	whitefly_1_122207	MITE_Unknow
Cluster45	whitefly_4_73806	MITE_Unknow
Cluster45	whitefly_3_22252	MITE_Unknow
Cluster45	whitefly_4_130717	MITE_Unknow
Cluster45	whitefly_1_262205	MITE_TSD
Cluster45	rnd-1_family-433	Unknown
Cluster45	rnd-5_family-603	Unknown
Cluster45	rnd-5_family-603	Unknown
Cluster45	rnd-5_family-603	Unknown
Cluster45	rnd-5_family-603	Unknown
Cluster45	rnd-5_family-603	Unknown
Cluster45	rnd-5_family-1215	LINE/Dong-R4
Cluster45	rnd-1_family-803	Unknown
Cluster45	A-rich	Low_complexity
Cluster45	rnd-1_family-1089	Unknown
Cluster45	rnd-1_family-1089	Unknown
Cluster45	rnd-6_family-2336	Unknown
Cluster45	BEL-43_AA-I	LTR/Pao
Cluster45	CR1-109_AAe	LINE/CR1
Cluster45	CR1-109_AAe	LINE/CR1
Cluster45	CR1-109_AAe	LINE/CR1
Cluster45	CR1-109_AAe	LINE/CR1
Cluster45	LINE1-62B_SBi	LINE/L1
Cluster45	MuDR7x_AP	DNA/MULE-MuDR
Cluster46	whitefly_3_293159	MITE_Unknow
Cluster46	whitefly_5_200195	MITE_TSD
Cluster46	whitefly_5_200195	MITE_TSD
Cluster46	(TTCTT)n	Simple_repeat
Cluster46	(T)n	Simple_repeat
Cluster46	whitefly_1_73540	MITE_Unknow
Cluster46	whitefly_1_67306	MITE_Unknow
Cluster46	whitefly_5_200195	MITE_TSD
Cluster46	(CTTT)n	Simple_repeat
Cluster46	A-rich	Low_complexity
Cluster46	whitefly_5_200195	MITE_TSD
Cluster46	rnd-5_family-1532	Unknown
Cluster46	rnd-5_family-1051	Unknown
Cluster46	rnd-1_family-535	Unknown
Cluster46	rnd-5_family-1532	Unknown
Cluster46	rnd-5_family-2087	Unknown
Cluster46	rnd-5_family-1925	LINE/Jockey
Cluster47	whitefly_4_80582	MITE_Unknow
Cluster47	G-rich	Low_complexity
Cluster47	whitefly_1_287046	MITE_Unknow
Cluster47	whitefly_2_161978	MITE_Unknow
Cluster47	whitefly_3_178216	MITE_Unknow
Cluster47	whitefly_1_181400	MITE_Unknow
Cluster47	whitefly_2_213511	MITE_Unknow
Cluster47	(CAACTT)n	Simple_repeat
Cluster47	whitefly_2_169647	MITE_Unknow
Cluster47	(G)n	Simple_repeat
Cluster47	whitefly_5_200195	MITE_TSD
Cluster47	whitefly_4_304441	MITE_TSD
Cluster47	(ATAATC)n	Simple_repeat
Cluster47	whitefly_5_310900	MITE_Unknow
Cluster47	whitefly_1_263420	MITE_Unknow
Cluster47	(TTTC)n	Simple_repeat
Cluster47	(ACCCCC)n	Simple_repeat
Cluster47	(C)n	Simple_repeat
Cluster47	whitefly_4_104073	MITE_TSD
Cluster47	whitefly_1_43542	MITE_Unknow
Cluster47	(CAAT)n	Simple_repeat
Cluster47	(AATCA)n	Simple_repeat
Cluster47	whitefly_1_122207	MITE_Unknow
Cluster47	(ACTCA)n	Simple_repeat
Cluster47	(TC)n	Simple_repeat
Cluster47	A-rich	Low_complexity
Cluster47	GA-rich	Low_complexity
Cluster47	(AAT)n	Simple_repeat
Cluster47	(A)n	Simple_repeat
Cluster47	whitefly_1_122207	MITE_Unknow
Cluster47	whitefly_3_178216	MITE_Unknow
Cluster47	rnd-6_family-3859	Unknown
Cluster47	rnd-5_family-2020	Unknown
Cluster47	rnd-5_family-1532	Unknown
Cluster47	rnd-1_family-91	Unknown
Cluster47	rnd-5_family-1005	Unknown
Cluster47	rnd-5_family-1532	Unknown
Cluster47	rnd-1_family-91	Unknown
Cluster47	rnd-5_family-1192	Unknown
Cluster47	rnd-1_family-91	Unknown
Cluster47	Copia-4_Cfl-I	LTR
Cluster47	Copia15-ZM_I-int	LTR/Copia
Cluster48	whitefly_3_178216	MITE_Unknow
Cluster48	A-rich	Low_complexity
Cluster48	whitefly_1_293867	MITE_Unknow
Cluster48	whitefly_4_304441	MITE_TSD
Cluster48	whitefly_3_76063	MITE_TSD
Cluster48	whitefly_4_304441	MITE_TSD
Cluster48	(CAACAACT)n	Simple_repeat
Cluster48	whitefly_4_304441	MITE_TSD
Cluster48	A-rich	Low_complexity
Cluster48	(AAATT)n	Simple_repeat
Cluster48	(G)n	Simple_repeat
Cluster48	(TTTA)n	Simple_repeat
Cluster48	rnd-1_family-831	Unknown
Cluster48	rnd-1_family-113	Unknown
Cluster48	rnd-1_family-232	LINE/RTE-BovB
Cluster48	rnd-1_family-1072	Unknown
Cluster49	whitefly_4_159133	MITE_Unknow
Cluster49	(GGAC)n	Simple_repeat
Cluster49	(AAT)n	Simple_repeat
Cluster49	whitefly_4_159133	MITE_Unknow
Cluster49	(ACCTA)n	Simple_repeat
Cluster49	CR1-109_AAe	LINE/CR1
Cluster49	CR1-109_AAe	LINE/CR1
Cluster50	A-rich	Low_complexity
Cluster50	A-rich	Low_complexity
Cluster50	whitefly_2_76650	MITE_Unknow
Cluster50	(TGTAC)n	Simple_repeat
Cluster50	whitefly_2_60651	MITE_TSD
Cluster50	rnd-5_family-438	Unknown
Cluster50	rnd-5_family-438	Unknown
Cluster50	rnd-1_family-828	Unknown
Cluster50	rnd-1_family-886	Unknown
Cluster50	rnd-5_family-1057	DNA
Cluster50	Gypsy-24_DAn-I	LTR/Gypsy
Cluster51	(ATAA)n	Simple_repeat
Cluster51	(TTA)n	Simple_repeat
Cluster51	rnd-1_family-803	Unknown
Cluster51	rnd-5_family-1215	LINE/Dong-R4
Cluster52	whitefly_2_255317	MITE_Unknow
Cluster52	whitefly_3_194980	MITE_TSD
Cluster52	(C)n	Simple_repeat
Cluster52	whitefly_4_183080	MITE_Unknow
Cluster52	(G)n	Simple_repeat
Cluster52	whitefly_4_94392	MITE_Unknow
Cluster52	whitefly_4_211683	MITE_TSD
Cluster52	whitefly_4_128367	MITE_Unknow
Cluster52	(T)n	Simple_repeat
Cluster52	rnd-1_family-483	Unknown
Cluster52	rnd-1_family-518	Unknown
Cluster52	rnd-1_family-483	Unknown
Cluster52	rnd-5_family-1532	Unknown
Cluster52	rnd-5_family-1532	Unknown
Cluster52	rnd-6_family-2696	Unknown
Cluster52	rnd-6_family-2696	Unknown
Cluster52	rnd-6_family-2682	Unknown
Cluster52	rnd-6_family-7548	Unknown
Cluster53	whitefly_2_106056	MITE_Unknow
Cluster53	Gypsy-36-I_NV	LTR/Gypsy
Cluster54	whitefly_2_55180	MITE_TSD
Cluster54	(AAT)n	Simple_repeat
Cluster54	whitefly_5_257231	MITE_Unknow
Cluster54	(T)n	Simple_repeat
Cluster54	(ACA)n	Simple_repeat
Cluster54	rnd-1_family-1093	Unknown
Cluster54	rnd-5_family-61	Unknown
Cluster54	rnd-5_family-61	Unknown
Cluster54	Gypsy-22_CPB-I	LTR/Gypsy
Cluster54	Gypsy-79_NV-I	LTR/Gypsy
Cluster54	Sola2-2_SIn	DNA
Cluster54	Sola2-5_HM	DNA/Sola
Cluster55	(T)n	Simple_repeat
Cluster55	whitefly_2_144912	MITE_TSD
Cluster55	A-rich	Low_complexity
Cluster55	Gypsy-9_DBp-I	LTR
Cluster55	LYDIA_I-int	LTR/Gypsy
Cluster55	Gypsy-5_PBa-I	LTR
Cluster55	LYDIA_I-int	LTR/Gypsy
Cluster56	whitefly_5_80848	MITE_Unknow
Cluster56	whitefly_1_120600	MITE_TSD
Cluster56	whitefly_5_80848	MITE_Unknow
Cluster56	(T)n	Simple_repeat
Cluster56	whitefly_2_219979	MITE_TSD
Cluster56	whitefly_2_213511	MITE_Unknow
Cluster56	whitefly_2_121867	MITE_Unknow
Cluster56	rnd-6_family-828	Unknown
Cluster56	rnd-6_family-1375	Unknown
Cluster56	rnd-5_family-2443	Unknown
Cluster56	rnd-1_family-398	Unknown
Cluster56	rnd-1_family-182	Unknown
Cluster56	rnd-1_family-182	Unknown
Cluster56	rnd-3_family-183	DNA/hAT-Ac
Cluster56	rnd-3_family-183	DNA/hAT-Ac
Cluster56	rnd-1_family-398	Unknown
Cluster56	rnd-1_family-139	LINE/Penelope
Cluster56	rnd-1_family-139	LINE/Penelope
Cluster56	rnd-6_family-727	Unknown
Cluster56	rnd-5_family-1349	Unknown
Cluster56	rnd-1_family-510	Unknown
Cluster56	rnd-5_family-1349	Unknown
Cluster56	rnd-1_family-510	Unknown
Cluster56	rnd-4_family-867	Unknown
Cluster56	rnd-5_family-1349	Unknown
Cluster56	rnd-1_family-756	Unknown
Cluster56	I_Ele43C_AAe	LINE/I
Cluster56	Mariner-3_ACar	DNA/TcMar-Tc2
Cluster57	whitefly_4_115189	MITE_Unknow
Cluster57	whitefly_3_276116	MITE_Unknow
Cluster57	whitefly_1_170130	MITE_Unknow
Cluster57	A-rich	Low_complexity
Cluster57	(A)n	Simple_repeat
Cluster57	(TTTAACA)n	Simple_repeat
Cluster57	A-rich	Low_complexity
Cluster57	whitefly_5_164361	MITE_Unknow
Cluster57	whitefly_1_200927	MITE_Unknow
Cluster57	whitefly_5_74092	MITE_TSD
Cluster57	whitefly_5_74092	MITE_TSD
Cluster57	rnd-6_family-7548	Unknown
Cluster57	rnd-1_family-280	Unknown
Cluster57	rnd-1_family-132	Unknown
Cluster57	Jockey-7_DPer	LINE/Jockey
Cluster57	Polinton-1_CB	DNA/Maverick
Cluster58	(CCTAA)n	Simple_repeat
Cluster58	whitefly_5_12236	MITE_TSD
Cluster58	whitefly_1_262440	MITE_TSD
Cluster58	A-rich	Low_complexity
Cluster58	(CGC)n	Simple_repeat
Cluster58	rnd-6_family-7548	Unknown
Cluster58	rnd-1_family-748	Unknown
Cluster58	rnd-6_family-1988	Unknown
Cluster58	hAT-4_AP	DNA/hAT-hATm
Cluster58	hAT-4_AP	DNA/hAT-hATm
Cluster59	(A)n	Simple_repeat
Cluster59	(TTTTAC)n	Simple_repeat
Cluster59	rnd-6_family-1301	LINE/Jockey
Cluster59	rnd-1_family-424	Unknown
Cluster59	Copia-14_LH-I	LTR
Cluster59	piggyBac-2_Lch	DNA
Cluster59	piggyBac-14_SM	DNA/PiggyBac
Cluster60	(TTTC)n	Simple_repeat
Cluster60	(CAATTT)n	Simple_repeat
Cluster60	rnd-6_family-1372	LINE/RTE-BovB
Cluster60	rnd-1_family-280	Unknown
Cluster60	rnd-5_family-38	LINE/Jockey
Cluster60	rnd-5_family-1925	LINE/Jockey
Cluster60	rnd-5_family-1925	LINE/Jockey
Cluster60	rnd-1_family-885	Unknown
Cluster61	whitefly_2_274918	MITE_TSD
Cluster61	whitefly_1_298646	MITE_TSD
Cluster61	whitefly_2_46190	MITE_Unknow
Cluster61	whitefly_3_69824	MITE_Unknow
Cluster61	A-rich	Low_complexity
Cluster61	(A)n	Simple_repeat
Cluster61	whitefly_4_82363	MITE_Unknow
Cluster61	whitefly_4_82363	MITE_Unknow
Cluster61	(C)n	Simple_repeat
Cluster61	(T)n	Simple_repeat
Cluster61	whitefly_1_191825	MITE_Unknow
Cluster61	(TTTCTTC)n	Simple_repeat
Cluster61	(A)n	Simple_repeat
Cluster61	(C)n	Simple_repeat
Cluster61	rnd-3_family-123	LINE/DRE
Cluster61	rnd-5_family-586	Unknown
Cluster61	rnd-5_family-1532	Unknown
Cluster61	rnd-1_family-833	Unknown
Cluster61	rnd-1_family-833	Unknown
Cluster61	rnd-1_family-833	Unknown
Cluster61	rnd-5_family-100	LINE/Penelope
Cluster61	rnd-5_family-2674	Unknown
Cluster61	rnd-5_family-1532	Unknown
Cluster61	Copia-3_SI-I	LTR/Copia
Cluster62	(A)n	Simple_repeat
Cluster62	whitefly_4_238905	MITE_Unknow
Cluster62	whitefly_4_46241	MITE_Unknow
Cluster62	(A)n	Simple_repeat
Cluster62	whitefly_4_238905	MITE_Unknow
Cluster62	whitefly_4_46241	MITE_Unknow
Cluster62	rnd-5_family-2674	Unknown
Cluster62	rnd-1_family-596	Unknown
Cluster62	rnd-1_family-745	LTR/Pao
Cluster62	rnd-1_family-596	Unknown
Cluster63	(TTTT)n	Simple_repeat
Cluster63	(A)n	Simple_repeat
Cluster63	GA-rich	Low_complexity
Cluster63	A-rich	Low_complexity
Cluster63	(A)n	Simple_repeat
Cluster63	(TATTA)n	Simple_repeat
Cluster63	A-rich	Low_complexity
Cluster63	whitefly_3_134067	MITE_Unknow
Cluster63	rnd-1_family-275	Unknown
Cluster63	Polinton-1_TC	DNA/Maverick
Cluster64	(TTATAC)n	Simple_repeat
Cluster64	whitefly_4_109912	MITE_Unknow
Cluster65	rnd-6_family-124	Unknown
Cluster65	rnd-1_family-745	LTR/Pao
Cluster65	Kolobok-8_LMi	DNA
Cluster65	Copia-3_DBp-I	LTR/Copia
Cluster65	BEL-20_AA-I	LTR/Pao
Cluster65	BEL-6_LH-I	LTR
Cluster66	whitefly_5_290796	MITE_Unknow
Cluster66	A-rich	Low_complexity
Cluster66	(C)n	Simple_repeat
Cluster66	(TTTTATC)n	Simple_repeat
Cluster66	whitefly_5_23040	MITE_TSD
Cluster66	whitefly_5_23040	MITE_TSD
Cluster66	(GCC)n	Simple_repeat
Cluster66	(AT)n	Simple_repeat
Cluster66	(C)n	Simple_repeat
Cluster66	(GCC)n	Simple_repeat
Cluster66	(TA)n	Simple_repeat
Cluster66	(AT)n	Simple_repeat
Cluster66	(TA)n	Simple_repeat
Cluster66	(GGTTA)n	Simple_repeat
Cluster66	whitefly_3_276116	MITE_Unknow
Cluster66	whitefly_3_159607	MITE_Unknow
Cluster66	(ATT)n	Simple_repeat
Cluster66	rnd-1_family-536	Unknown
Cluster66	rnd-5_family-2183	DNA/MULE-MuDR
Cluster66	rnd-1_family-1	Unknown
Cluster66	rnd-6_family-7548	Unknown
Cluster66	rnd-1_family-412	Unknown
Cluster66	Gypsy-13_LH-I	LTR
Cluster66	Gypsy-13_LH-I	LTR
Cluster66	hAT-17_Croc	DNA/hAT-Ac
Cluster66	Dong_FR	LINE/Dong-R4
Cluster67	GA-rich	Low_complexity
Cluster67	(TAACTTG)n	Simple_repeat
Cluster67	whitefly_2_238905	MITE_TSD
Cluster67	rnd-4_family-415	Unknown
Cluster67	rnd-5_family-2529	Unknown
Cluster67	rnd-6_family-395	Unknown
Cluster68	(AGCATAA)n	Simple_repeat
Cluster68	(A)n	Simple_repeat
Cluster68	GA-rich	Low_complexity
Cluster68	rnd-6_family-7548	Unknown
Cluster68	rnd-5_family-1068	Unknown
Cluster68	rnd-6_family-1534	LINE/R1
Cluster68	rnd-5_family-2417	LTR/Gypsy
Cluster68	rnd-5_family-2417	LTR/Gypsy
Cluster68	rnd-6_family-820	LINE/I
Cluster68	rnd-6_family-1301	LINE/Jockey
Cluster68	rnd-6_family-7548	Unknown
Cluster68	rnd-6_family-7548	Unknown
Cluster68	rnd-6_family-7548	Unknown
Cluster68	rnd-6_family-7548	Unknown
Cluster68	rnd-6_family-7548	Unknown
Cluster69	(T)n	Simple_repeat
Cluster69	(TAACC)n	Simple_repeat
Cluster69	(AAT)n	Simple_repeat
Cluster69	(GGAGC)n	Simple_repeat
Cluster69	whitefly_5_179329	MITE_Unknow
Cluster69	whitefly_1_155781	MITE_Unknow
Cluster69	whitefly_5_179329	MITE_Unknow
Cluster69	rnd-5_family-697	Unknown
Cluster69	rnd-5_family-2005	LINE/Dong-R4
Cluster69	rnd-1_family-692	Unknown
Cluster69	rnd-1_family-1020	Unknown
Cluster69	rnd-1_family-745	LTR/Pao
Cluster69	rnd-5_family-664	Unknown
Cluster69	rnd-6_family-78	Unknown
Cluster69	Copia-3_DAn-I	LTR/Copia
Cluster70	whitefly_3_128739	MITE_TSD
Cluster70	(TTTC)n	Simple_repeat
Cluster70	(TT)n	Simple_repeat
Cluster70	Gypsy-216_DR-I	LTR/Gypsy
Cluster71	(ATTTAT)n	Simple_repeat
Cluster71	rnd-6_family-7548	Unknown
Cluster71	rnd-1_family-796	Unknown
Cluster71	rnd-1_family-796	Unknown
Cluster71	rnd-1_family-796	Unknown
Cluster71	rnd-5_family-2055	LTR/Copia
Cluster71	RNLTR5-int	LTR/ERVK
Cluster71	RNLTR5-int	LTR/ERVK
Cluster71	RNLTR5-int	LTR/ERVK
Cluster72	(T)n	Simple_repeat
Cluster72	whitefly_3_261203	MITE_Unknow
Cluster72	GA-rich	Low_complexity
Cluster72	A-rich	Low_complexity
Cluster72	rnd-6_family-4016	Unknown
Cluster74	(TTA)n	Simple_repeat
Cluster74	A-rich	Low_complexity
Cluster74	(TGA)n	Simple_repeat
Cluster74	(TACTT)n	Simple_repeat
Cluster74	(TTTA)n	Simple_repeat
Cluster74	(A)n	Simple_repeat
Cluster74	whitefly_4_288155	MITE_TSD
Cluster74	whitefly_4_288155	MITE_TSD
Cluster74	rnd-4_family-82	Unknown
Cluster74	rnd-6_family-2075	Unknown
Cluster75	(TATA)n	Simple_repeat
Cluster75	whitefly_2_17658	MITE_TSD
Cluster75	rnd-6_family-78	Unknown
Cluster75	Polinton-1_SPU	DNA/Maverick
Cluster75	Polinton-8_NVi	DNA/Maverick
Cluster75	Polinton-1_TC	DNA/Maverick
Cluster75	Polinton-1_SPU	DNA/Maverick
Cluster75	Polinton-8_NVi	DNA/Maverick
Cluster75	Polinton-1_TC	DNA/Maverick
Cluster75	Polinton-2_SP	DNA/Maverick
Cluster75	Polinton-2_XT	DNA/Maverick
Cluster75	Polinton-1_DR	DNA/Maverick
Cluster75	Polinton-2_XT	DNA/Maverick
Cluster76	(T)n	Simple_repeat
Cluster76	(TC)n	Simple_repeat
Cluster76	(ATCA)n	Simple_repeat
Cluster76	(AGGGAA)n	Simple_repeat
Cluster76	whitefly_2_155145	MITE_Unknow
Cluster76	whitefly_2_243583	MITE_TSD
Cluster76	rnd-6_family-716	LINE/Dong-R4
Cluster76	rnd-1_family-273	Unknown
Cluster76	rnd-1_family-1084	Unknown
Cluster76	rnd-5_family-1331	Unknown
Cluster76	rnd-6_family-7548	Unknown
Cluster76	rnd-1_family-835	Unknown
Cluster76	rnd-1_family-169	Unknown
Cluster76	Jockey-15_AAe	LINE/Jockey
Cluster76	Jockey-1_DYa	LINE/Jockey
Cluster77	(AATA)n	Simple_repeat
Cluster77	whitefly_3_52815	MITE_Unknow
Cluster77	whitefly_1_5534	MITE_Unknow
Cluster77	whitefly_5_112623	MITE_Unknow
Cluster77	rnd-1_family-835	Unknown
Cluster77	rnd-1_family-169	Unknown
Cluster77	rnd-5_family-1053	Unknown
Cluster77	CR1-1_Lme	LINE/CR1
Cluster78	(AATTAT)n	Simple_repeat
Cluster78	(GGC)n	Simple_repeat
Cluster78	(A)n	Simple_repeat
Cluster78	rnd-1_family-995	Unknown
Cluster78	R1-2_DEu	LINE/R1
Cluster78	SART-1_LHu	LINE
Cluster79	(T)n	Simple_repeat
Cluster79	rnd-1_family-926	Unknown
Cluster79	rnd-5_family-1322	Unknown
Cluster79	rnd-5_family-1243	Unknown
Cluster79	rnd-5_family-1243	Unknown
Cluster79	rnd-4_family-427	Unknown
Cluster79	rnd-5_family-1031	Unknown
Cluster79	rnd-4_family-432	LINE/Jockey
Cluster79	rnd-5_family-1051	Unknown
Cluster79	ERVB2_2-I_RN	LTR/ERVK
Cluster79	BEL-1_DWil-I	LTR/Pao
Cluster79	Ag-Jock-1	LINE/Jockey
Cluster79	Tx1-3_PM	LINE/L1-Tx1
Cluster79	Ag-Jock-1	LINE/Jockey
Cluster80	(G)n	Simple_repeat
Cluster80	(ATATTT)n	Simple_repeat
Cluster80	(A)n	Simple_repeat
Cluster80	(TGAA)n	Simple_repeat
Cluster80	Academ-1_BM	DNA/Academ
Cluster81	whitefly_5_114535	MITE_Unknow
Cluster81	whitefly_1_101544	MITE_Unknow
Cluster81	(TC)n	Simple_repeat
Cluster81	A-rich	Low_complexity
Cluster81	(TTATTC)n	Simple_repeat
Cluster81	whitefly_2_94499	MITE_TSD
Cluster81	whitefly_5_183540	MITE_Unknow
Cluster81	whitefly_5_212680	MITE_Unknow
Cluster81	(G)n	Simple_repeat
Cluster81	whitefly_3_197937	MITE_TSD
Cluster81	(G)n	Simple_repeat
Cluster81	whitefly_3_274024	MITE_Unknow
Cluster81	rnd-1_family-464	Unknown
Cluster81	rnd-5_family-38	LINE/Jockey
Cluster81	rnd-1_family-85	Unknown
Cluster82	A-rich	Low_complexity
Cluster82	rnd-1_family-842	Unknown
Cluster82	rnd-5_family-1346	Unknown
Cluster82	(AAT)n	Simple_repeat
Cluster82	Gypsy-41_GM-I	LTR/Gypsy
Cluster83	(A)n	Simple_repeat
Cluster83	(ATTTC)n	Simple_repeat
Cluster83	(T)n	Simple_repeat
Cluster83	whitefly_4_236220	MITE_Unknow
Cluster83	(A)n	Simple_repeat
Cluster83	whitefly_5_184761	MITE_Unknow
Cluster83	whitefly_4_35948	MITE_Unknow
Cluster83	whitefly_1_228150	MITE_Unknow
Cluster83	rnd-6_family-1011	Unknown
Cluster83	rnd-6_family-1011	Unknown
Cluster83	rnd-6_family-908	Unknown
Cluster83	Polinton-2_DK	DNA/Maverick
Cluster84	whitefly_2_286577	MITE_TSD
Cluster84	whitefly_2_267679	MITE_Unknow
Cluster84	whitefly_3_125340	MITE_TSD
Cluster84	whitefly_1_155781	MITE_Unknow
Cluster84	whitefly_3_304514	MITE_Unknow
Cluster84	whitefly_2_101979	MITE_Unknow
Cluster84	whitefly_3_125340	MITE_TSD
Cluster84	whitefly_3_6262	MITE_Unknow
Cluster84	whitefly_3_6262	MITE_Unknow
Cluster84	(ACCTA)n	Simple_repeat
Cluster84	A-rich	Low_complexity
Cluster84	whitefly_3_6262	MITE_Unknow
Cluster84	whitefly_5_257231	MITE_Unknow
Cluster84	whitefly_3_144981	MITE_TSD
Cluster84	rnd-1_family-427	Unknown
Cluster84	rnd-1_family-232	LINE/RTE-BovB
Cluster84	rnd-6_family-2464	Unknown
Cluster84	rnd-6_family-313	Unknown
Cluster84	rnd-5_family-1134	Unknown
Cluster84	Gypsy-6-I_CR	LTR/Gypsy
Cluster85	(TTACAA)n	Simple_repeat
Cluster85	A-rich	Low_complexity
Cluster85	rnd-1_family-277	Unknown
Cluster85	rnd-1_family-277	Unknown
Cluster86	(T)n	Simple_repeat
Cluster86	G-rich	Low_complexity
Cluster86	(CCCCT)n	Simple_repeat
Cluster86	(A)n	Simple_repeat
Cluster86	whitefly_1_122207	MITE_Unknow
Cluster86	A-rich	Low_complexity
Cluster86	whitefly_1_43542	MITE_Unknow
Cluster86	A-rich	Low_complexity
Cluster86	whitefly_2_268168	MITE_Unknow
Cluster86	rnd-5_family-38	LINE/Jockey
Cluster87	(A)n	Simple_repeat
Cluster87	(AATA)n	Simple_repeat
Cluster87	A-rich	Low_complexity
Cluster87	rnd-5_family-309	LINE/Jockey
Cluster87	rnd-1_family-943	Unknown
Cluster87	SMARN2B	DNA/TcMar-ISRm11
Cluster88	(A)n	Simple_repeat
Cluster88	(GAT)n	Simple_repeat
Cluster88	whitefly_3_304514	MITE_Unknow
Cluster88	whitefly_4_265999	MITE_Unknow
Cluster88	(T)n	Simple_repeat
Cluster88	(TTTTC)n	Simple_repeat
Cluster88	whitefly_1_102009	MITE_Unknow
Cluster88	whitefly_4_175527	MITE_TSD
Cluster88	(TAA)n	Simple_repeat
Cluster88	(ATTATT)n	Simple_repeat
Cluster88	(ATT)n	Simple_repeat
Cluster88	(TATGAA)n	Simple_repeat
Cluster88	(TAATAT)n	Simple_repeat
Cluster88	rnd-6_family-7548	Unknown
Cluster88	rnd-6_family-7548	Unknown
Cluster88	rnd-6_family-7548	Unknown
Cluster88	rnd-5_family-316	Unknown
Cluster88	rnd-1_family-462	Unknown
Cluster88	rnd-5_family-316	Unknown
Cluster88	rnd-1_family-1017	Unknown
Cluster88	rnd-1_family-900	Unknown
Cluster88	rnd-1_family-981	Unknown
Cluster88	rnd-5_family-493	Unknown
Cluster88	rnd-1_family-525	Unknown
Cluster88	rnd-5_family-465	Unknown
Cluster88	rnd-1_family-408	SINE?
Cluster88	rnd-6_family-7548	Unknown
Cluster88	DIRS-45_XT	LTR/DIRS
Cluster88	Gypsy-8_SI-I	LTR/Gypsy
Cluster88	Gypsy-10_DRh-I	LTR
Cluster88	Gypsy-8_SI-I	LTR/Gypsy
Cluster88	Gypsy-10_DRh-I	LTR
Cluster88	Gypsy2_MH-I	LTR/Gypsy
Cluster88	Gypsy2_MH-I	LTR/Gypsy
Cluster88	Gypsy-19_LH-I	LTR
Cluster88	Gypsy-8_SI-I	LTR/Gypsy
Cluster89	whitefly_3_304514	MITE_Unknow
Cluster89	whitefly_5_230089	MITE_TSD
Cluster89	(ATTATAT)n	Simple_repeat
Cluster89	(TAA)n	Simple_repeat
Cluster89	(ATA)n	Simple_repeat
Cluster89	A-rich	Low_complexity
Cluster89	rnd-1_family-408	SINE?
Cluster89	rnd-5_family-138	LINE/Dong-R4
Cluster89	rnd-1_family-803	Unknown
Cluster89	rnd-1_family-803	Unknown
Cluster89	rnd-5_family-1215	LINE/Dong-R4
Cluster89	rnd-5_family-603	Unknown
Cluster89	rnd-5_family-603	Unknown
Cluster90	whitefly_5_209081	MITE_Unknow
Cluster90	whitefly_4_211683	MITE_TSD
Cluster90	(A)n	Simple_repeat
Cluster90	whitefly_3_9116	MITE_Unknow
Cluster90	whitefly_3_9116	MITE_Unknow
Cluster90	(ATTAA)n	Simple_repeat
Cluster90	whitefly_5_163286	MITE_Unknow
Cluster90	whitefly_4_276005	MITE_TSD
Cluster90	whitefly_4_276005	MITE_TSD
Cluster90	whitefly_2_133723	MITE_Unknow
Cluster90	rnd-5_family-1357	Unknown
Cluster90	rnd-1_family-340	Unknown
Cluster90	rnd-1_family-340	Unknown
Cluster90	Gypsy-20_OD-I	LTR/Gypsy
Cluster91	(A)n	Simple_repeat
Cluster91	whitefly_2_286577	MITE_TSD
Cluster91	(ATT)n	Simple_repeat
Cluster91	whitefly_3_71984	MITE_Unknow
Cluster92	(T)n	Simple_repeat
Cluster92	(A)n	Simple_repeat
Cluster92	whitefly_5_310900	MITE_Unknow
Cluster92	whitefly_2_243647	MITE_Unknow
Cluster92	(AACAA)n	Simple_repeat
Cluster92	(TGCCGG)n	Simple_repeat
Cluster92	rnd-1_family-453	Unknown
Cluster92	rnd-1_family-381	Unknown
Cluster92	rnd-5_family-326	Unknown
Cluster92	rnd-6_family-658	LTR/Copia
Cluster92	tRNA-Leu-CTY	tRNA
Cluster92	Gypsy-26_CPB-I	LTR/Gypsy
Cluster92	COPIA3-I_OS	LTR/Copia
Cluster92	Copia-52_GM-I	LTR/Copia
Cluster92	Copia4-I_AG	LTR/Copia
Cluster92	Copia-9_PAb-I	LTR
Cluster92	Copia4-I_AG	LTR/Copia

## Sheet: 48HH
Cluster	Transposable Element (TE)	TE family
Cluster1	whitefly_1_38323	MITE_Unknow
Cluster1	whitefly_1_13415	MITE_TSD
Cluster1	whitefly_1_13415	MITE_TSD
Cluster1	(A)n	Simple_repeat
Cluster1	whitefly_4_181317	MITE_TSD
Cluster1	rnd-1_family-328	Unknown
Cluster1	rnd-6_family-1301	LINE/Jockey
Cluster1	rnd-5_family-3956	LINE/Jockey
Cluster1	rnd-5_family-309	LINE/Jockey
Cluster1	rnd-1_family-155	Unknown
Cluster1	rnd-4_family-447	Unknown
Cluster1	Helitron-1_DVir	RC/Helitron
Cluster1	Helitron-2_DVir	RC/Helitron
Cluster1	Helitron-6_DRh	RC/Helitron
Cluster2	whitefly_5_244203	MITE_Unknow
Cluster2	(T)n	Simple_repeat
Cluster2	(ATTAA)n	Simple_repeat
Cluster2	A-rich	Low_complexity
Cluster2	A-rich	Low_complexity
Cluster2	A-rich	Low_complexity
Cluster2	(TTC)n	Simple_repeat
Cluster2	rnd-1_family-337	Unknown
Cluster2	rnd-1_family-337	Unknown
Cluster2	rnd-5_family-1233	Unknown
Cluster2	rnd-5_family-1233	Unknown
Cluster3	whitefly_1_310865	MITE_TSD
Cluster3	whitefly_4_20124	MITE_Unknow
Cluster3	rnd-6_family-1078	LTR/Gypsy
Cluster3	Vingi-2_Acar	LINE/Jockey
Cluster3	RTE-3_DF	LINE/RTE-BovB
Cluster4	whitefly_2_127234	MITE_TSD
Cluster4	GA-rich	Low_complexity
Cluster4	(GTA)n	Simple_repeat
Cluster4	rnd-5_family-1310	LINE/R1
Cluster5	(TTAGATT)n	Simple_repeat
Cluster5	(TTAGATT)n	Simple_repeat
Cluster5	rnd-1_family-85	Unknown
Cluster5	rnd-5_family-1053	Unknown
Cluster5	rnd-1_family-833	Unknown
Cluster5	Copia-5_DAn-I	LTR/Copia
Cluster6	rnd-1_family-107	Unknown
Cluster6	rnd-1_family-255	Unknown
Cluster7	(AATTC)n	Simple_repeat
Cluster7	(TTTC)n	Simple_repeat
Cluster7	(TTCTT)n	Simple_repeat
Cluster7	(C)n	Simple_repeat
Cluster7	rnd-5_family-136	DNA/Maverick
Cluster7	Polinton-2_TC	DNA/Maverick
Cluster8	whitefly_1_101544	MITE_Unknow
Cluster8	whitefly_3_304514	MITE_Unknow
Cluster8	whitefly_2_44449	MITE_Unknow
Cluster8	(TG)n	Simple_repeat
Cluster8	(TAT)n	Simple_repeat
Cluster8	(ACA)n	Simple_repeat
Cluster8	(T)n	Simple_repeat
Cluster8	(T)n	Simple_repeat
Cluster8	A-rich	Low_complexity
Cluster8	whitefly_3_304514	MITE_Unknow
Cluster8	rnd-1_family-45	Unknown
Cluster8	(TTAG)n	Simple_repeat
Cluster8	rnd-6_family-1257	LINE/L2
Cluster8	rnd-5_family-1558	Unknown
Cluster8	rnd-4_family-427	Unknown
Cluster8	rnd-5_family-1786	LINE/Penelope
Cluster8	rnd-4_family-427	Unknown
Cluster8	rnd-5_family-1051	Unknown
Cluster8	rnd-1_family-939	Unknown
Cluster8	Mariner-3_LHu	DNA
Cluster8	Mariner-91_HSal	DNA
Cluster8	Mariner-91_HSal	DNA
Cluster8	Mariner-91_HSal	DNA
Cluster8	Mariner-4_LHu	DNA
Cluster8	Copia17-ZM_I-int	LTR/Copia
Cluster9	whitefly_5_290796	MITE_Unknow
Cluster9	whitefly_2_218785	MITE_TSD
Cluster9	whitefly_3_134654	MITE_TSD
Cluster9	whitefly_2_251362	MITE_Unknow
Cluster9	rnd-1_family-139	LINE/Penelope
Cluster10	rnd-1_family-907	Unknown
Cluster11	whitefly_2_258033	MITE_TSD
Cluster11	whitefly_4_220407	MITE_Unknow
Cluster11	whitefly_5_271141	MITE_TSD
Cluster11	(ATA)n	Simple_repeat
Cluster11	(ATAGT)n	Simple_repeat
Cluster11	(AATA)n	Simple_repeat
Cluster11	(ATAGT)n	Simple_repeat
Cluster11	(ATA)n	Simple_repeat
Cluster11	whitefly_3_164593	MITE_TSD
Cluster11	whitefly_2_243647	MITE_Unknow
Cluster11	rnd-4_family-1257	Unknown
Cluster11	rnd-5_family-2718	LINE/R1
Cluster11	rnd-5_family-79	Unknown
Cluster11	rnd-1_family-793	Unknown
Cluster11	rnd-1_family-989	Unknown
Cluster12	whitefly_1_38323	MITE_Unknow
Cluster12	BEL-21_CQ-I	LTR/Pao
Cluster13	whitefly_3_134067	MITE_Unknow
Cluster13	whitefly_4_259236	MITE_Unknow
Cluster13	whitefly_4_176319	MITE_Unknow
Cluster13	whitefly_1_38323	MITE_Unknow
Cluster13	rnd-5_family-1134	Unknown
Cluster13	rnd-6_family-313	Unknown
Cluster13	rnd-6_family-2464	Unknown
Cluster14	(GGTAGA)n	Simple_repeat
Cluster14	rnd-6_family-4539	LTR/Pao
Cluster14	rnd-6_family-4539	LTR/Pao
Cluster14	rnd-6_family-4539	LTR/Pao
Cluster14	Copia-113_AA-I	LTR/Copia
Cluster15	(TTATT)n	Simple_repeat
Cluster15	whitefly_2_61603	MITE_TSD
Cluster15	whitefly_5_269447	MITE_Unknow
Cluster15	whitefly_2_61603	MITE_TSD
Cluster15	Mariner-1_AP	DNA/TcMar-m44
Cluster16	(TACTTT)n	Simple_repeat
Cluster16	(ATAA)n	Simple_repeat
Cluster16	(TTGTTATC)n	Simple_repeat
Cluster16	(TAAA)n	Simple_repeat
Cluster16	(CTTTC)n	Simple_repeat
Cluster16	rnd-1_family-882	Unknown
Cluster17	(T)n	Simple_repeat
Cluster17	R1-2_AP	LINE/R1
Cluster17	LOA-2_DYa	LINE/LOA
Cluster18	(T)n	Simple_repeat
Cluster18	whitefly_4_220407	MITE_Unknow
Cluster18	whitefly_5_87688	MITE_Unknow
Cluster18	A-rich	Low_complexity
Cluster18	(AG)n	Simple_repeat
Cluster18	(TTG)n	Simple_repeat
Cluster18	A-rich	Low_complexity
Cluster18	(T)n	Simple_repeat
Cluster18	(CGG)n	Simple_repeat
Cluster18	rnd-5_family-70	Unknown
Cluster18	rnd-1_family-748	Unknown
Cluster18	rnd-6_family-1988	Unknown
Cluster18	Gypsy-91_MLP-I	LTR/Gypsy
Cluster18	Polinton-2_TC	DNA/Maverick
Cluster18	hATm-1_HR	DNA/hAT-hATm
Cluster18	hAT-4_AP	DNA/hAT-hATm
Cluster19	(T)n	Simple_repeat
Cluster19	whitefly_4_12167	MITE_Unknow
Cluster19	Jockey-4_DT	LINE/Jockey
Cluster19	Jockey-4_DRh	LTR
Cluster19	Jockey-5_DAn	LINE/Jockey
Cluster20	whitefly_1_56700	MITE_Unknow
Cluster20	whitefly_2_46110	MITE_Unknow
Cluster20	(TTATCA)n	Simple_repeat
Cluster20	(ACCTA)n	Simple_repeat
Cluster20	(TTAGG)n	Simple_repeat
Cluster20	A-rich	Low_complexity
Cluster20	rnd-5_family-309	LINE/Jockey
Cluster20	rnd-6_family-7548	Unknown
Cluster20	rnd-6_family-1534	LINE/R1
Cluster20	rnd-6_family-7548	Unknown
Cluster21	A-rich	Low_complexity
Cluster21	(T)n	Simple_repeat
Cluster21	rnd-5_family-5354	LINE/Jockey
Cluster22	(AAAAGCAATT)n	Simple_repeat
Cluster22	(AGCTGGA)n	Simple_repeat
Cluster22	rnd-6_family-4539	LTR/Pao
Cluster22	rnd-1_family-745	LTR/Pao
Cluster23	(A)n	Simple_repeat
Cluster23	rnd-5_family-622	LTR/Pao
Cluster23	rnd-5_family-622	LTR/Pao
Cluster23	LSU-rRNA_Hsa	rRNA
Cluster24	GA-rich	Low_complexity
Cluster24	(T)n	Simple_repeat
Cluster24	A-rich	Low_complexity
Cluster24	(A)n	Simple_repeat
Cluster24	whitefly_1_75334	MITE_TSD
Cluster24	whitefly_3_66315	MITE_TSD
Cluster24	rnd-5_family-622	LTR/Pao
Cluster24	rnd-1_family-745	LTR/Pao
Cluster24	rnd-5_family-3122	Unknown
Cluster24	rnd-5_family-3122	Unknown
Cluster24	RTEX-15_CGi	LINE/RTE-X
Cluster24	Gypsy-24-I_NV	LTR/Gypsy
Cluster25	(AACCATG)n	Simple_repeat
Cluster25	whitefly_5_1101	MITE_Unknow
Cluster25	(TCC)n	Simple_repeat
Cluster25	(TCCGCT)n	Simple_repeat
Cluster25	whitefly_1_153908	MITE_TSD
Cluster25	whitefly_4_295864	MITE_Unknow
Cluster25	whitefly_2_46190	MITE_Unknow
Cluster25	rnd-1_family-27	Unknown
Cluster25	rnd-5_family-1218	Unknown
Cluster25	rnd-6_family-7548	Unknown
Cluster25	rnd-3_family-432	DNA/hAT-hAT5
Cluster25	Gypsy-136_ZM-I	LTR/Gypsy
Cluster25	Copia-3_Cfl-I	LTR
Cluster25	Copia1-I_DM	LTR/Copia
Cluster26	whitefly_1_68273	MITE_TSD
Cluster27	GA-rich	Low_complexity
Cluster27	whitefly_4_95386	MITE_TSD
Cluster27	rnd-1_family-679	Unknown
Cluster27	rnd-5_family-1354	LTR/Copia
Cluster27	rnd-5_family-1354	LTR/Copia
Cluster27	Copia-1_DBi-I	LTR/Copia
Cluster27	Copia-9_DWil-I	LTR/Copia
Cluster27	Copia-9_DWil-I	LTR/Copia
Cluster27	Copia-1_PAb-I	LTR
Cluster27	Copia-9_DWil-I	LTR/Copia
Cluster28	(CATA)n	Simple_repeat
Cluster28	(T)n	Simple_repeat
Cluster28	(A)n	Simple_repeat
Cluster28	A-rich	Low_complexity
Cluster28	(AACA)n	Simple_repeat
Cluster28	whitefly_5_107289	MITE_TSD
Cluster28	Sola1-2_LG	DNA/Sola
Cluster29	rnd-5_family-2001	Unknown
Cluster29	tRNA-Leu-CTY	tRNA
Cluster30	(C)n	Simple_repeat
Cluster30	(TTTA)n	Simple_repeat
Cluster30	(TAA)n	Simple_repeat
Cluster30	(ATTT)n	Simple_repeat
Cluster30	(AGCC)n	Simple_repeat
Cluster30	(A)n	Simple_repeat
Cluster30	(TTTTTGT)n	Simple_repeat
Cluster30	rnd-6_family-7548	Unknown
Cluster30	rnd-6_family-165	Unknown
Cluster30	rnd-5_family-1117	Unknown
Cluster30	rnd-5_family-1532	Unknown
Cluster30	Gypsy-56_CGi-I	LTR/Gypsy
Cluster32	(CTCG)n	Simple_repeat
Cluster32	(TATATAA)n	Simple_repeat
Cluster32	(C)n	Simple_repeat
Cluster32	(A)n	Simple_repeat
Cluster32	whitefly_2_226114	MITE_Unknow
Cluster32	rnd-1_family-723	SINE/tRNA
Cluster32	rnd-6_family-1624	Unknown
Cluster32	rnd-6_family-1624	Unknown
Cluster32	rnd-4_family-1010	Unknown
Cluster32	rnd-5_family-1278	DNA/CMC-Transib
Cluster33	whitefly_4_12322	MITE_TSD
Cluster33	whitefly_1_263420	MITE_Unknow
Cluster33	whitefly_5_112623	MITE_Unknow
Cluster33	(A)n	Simple_repeat
Cluster33	(A)n	Simple_repeat
Cluster33	whitefly_2_256531	MITE_Unknow
Cluster33	whitefly_2_243647	MITE_Unknow
Cluster33	whitefly_4_242573	MITE_Unknow
Cluster33	whitefly_3_274651	MITE_TSD
Cluster33	(T)n	Simple_repeat
Cluster33	whitefly_1_271351	MITE_TSD
Cluster33	whitefly_4_95386	MITE_TSD
Cluster33	(A)n	Simple_repeat
Cluster33	whitefly_1_101544	MITE_Unknow
Cluster33	rnd-4_family-6	DNA/Zator
Cluster33	rnd-1_family-225	Unknown
Cluster33	rnd-1_family-221	Unknown
Cluster33	rnd-1_family-44	Unknown
Cluster33	rnd-3_family-432	DNA/hAT-hAT5
Cluster33	rnd-5_family-2417	LTR/Gypsy
Cluster33	rnd-5_family-690	Unknown
Cluster33	rnd-5_family-1468	Unknown
Cluster34	(AAG)n	Simple_repeat
Cluster34	(A)n	Simple_repeat
Cluster34	(T)n	Simple_repeat
Cluster34	(T)n	Simple_repeat
Cluster34	rnd-1_family-405	SINE/tRNA-L2
Cluster34	rnd-5_family-541	LINE/Jockey
Cluster34	rnd-1_family-286	Unknown
Cluster34	rnd-5_family-523	Unknown
Cluster34	rnd-1_family-405	SINE/tRNA-L2
Cluster34	rnd-1_family-79	Unknown
Cluster35	(TTAAC)n	Simple_repeat
Cluster35	A-rich	Low_complexity
Cluster35	(AATGA)n	Simple_repeat
Cluster35	rnd-6_family-2367	Unknown
Cluster35	rnd-6_family-2367	Unknown
Cluster35	rnd-6_family-2367	Unknown
Cluster36	(AGAAC)n	Simple_repeat
Cluster36	whitefly_4_159133	MITE_Unknow
Cluster36	(ATAATAT)n	Simple_repeat
Cluster36	whitefly_4_159133	MITE_Unknow
Cluster36	whitefly_4_159133	MITE_Unknow
Cluster36	whitefly_4_159133	MITE_Unknow
Cluster36	(ATAATAT)n	Simple_repeat
Cluster36	whitefly_4_159133	MITE_Unknow
Cluster36	(ACCTA)n	Simple_repeat
Cluster36	(CTCTGA)n	Simple_repeat
Cluster36	(ATT)n	Simple_repeat
Cluster36	(T)n	Simple_repeat
Cluster36	(TAT)n	Simple_repeat
Cluster36	(TTA)n	Simple_repeat
Cluster36	(ATT)n	Simple_repeat
Cluster36	(ATT)n	Simple_repeat
Cluster36	(TAT)n	Simple_repeat
Cluster36	whitefly_3_35541	MITE_Unknow
Cluster36	(A)n	Simple_repeat
Cluster36	(TAT)n	Simple_repeat
Cluster36	(GAACTTC)n	Simple_repeat
Cluster36	(ACCTA)n	Simple_repeat
Cluster36	(CTCTGA)n	Simple_repeat
Cluster36	(ATT)n	Simple_repeat
Cluster36	(T)n	Simple_repeat
Cluster36	(TAT)n	Simple_repeat
Cluster36	(TTA)n	Simple_repeat
Cluster36	(ATT)n	Simple_repeat
Cluster36	(TAT)n	Simple_repeat
Cluster36	(TAT)n	Simple_repeat
Cluster36	whitefly_3_35541	MITE_Unknow
Cluster36	(A)n	Simple_repeat
Cluster36	whitefly_5_30586	MITE_Unknow
Cluster36	(T)n	Simple_repeat
Cluster36	(TTTC)n	Simple_repeat
Cluster36	(AAT)n	Simple_repeat
Cluster36	whitefly_2_251362	MITE_Unknow
Cluster36	(G)n	Simple_repeat
Cluster36	(T)n	Simple_repeat
Cluster36	(ACCTA)n	Simple_repeat
Cluster36	whitefly_5_230089	MITE_TSD
Cluster36	whitefly_3_92090	MITE_Unknow
Cluster36	whitefly_3_297926	MITE_Unknow
Cluster36	(TAA)n	Simple_repeat
Cluster36	(TAA)n	Simple_repeat
Cluster36	(ACCTA)n	Simple_repeat
Cluster36	whitefly_3_297926	MITE_Unknow
Cluster36	whitefly_2_74378	MITE_Unknow
Cluster36	whitefly_3_35541	MITE_Unknow
Cluster36	whitefly_1_122207	MITE_Unknow
Cluster36	whitefly_4_73806	MITE_Unknow
Cluster36	whitefly_3_22252	MITE_Unknow
Cluster36	whitefly_4_130717	MITE_Unknow
Cluster36	whitefly_1_262205	MITE_TSD
Cluster36	rnd-1_family-433	Unknown
Cluster36	rnd-5_family-603	Unknown
Cluster36	rnd-5_family-603	Unknown
Cluster36	rnd-5_family-603	Unknown
Cluster36	rnd-5_family-603	Unknown
Cluster36	rnd-5_family-603	Unknown
Cluster36	rnd-5_family-1215	LINE/Dong-R4
Cluster36	rnd-1_family-803	Unknown
Cluster36	A-rich	Low_complexity
Cluster36	rnd-1_family-1089	Unknown
Cluster36	rnd-1_family-1089	Unknown
Cluster36	rnd-6_family-2336	Unknown
Cluster36	BEL-43_AA-I	LTR/Pao
Cluster36	CR1-109_AAe	LINE/CR1
Cluster36	CR1-109_AAe	LINE/CR1
Cluster36	CR1-109_AAe	LINE/CR1
Cluster36	CR1-109_AAe	LINE/CR1
Cluster36	LINE1-62B_SBi	LINE/L1
Cluster36	MuDR7x_AP	DNA/MULE-MuDR
Cluster37	whitefly_3_293159	MITE_Unknow
Cluster37	whitefly_5_200195	MITE_TSD
Cluster37	whitefly_5_200195	MITE_TSD
Cluster37	(TTCTT)n	Simple_repeat
Cluster37	(T)n	Simple_repeat
Cluster37	whitefly_1_73540	MITE_Unknow
Cluster37	whitefly_1_67306	MITE_Unknow
Cluster37	whitefly_5_200195	MITE_TSD
Cluster37	(CTTT)n	Simple_repeat
Cluster37	A-rich	Low_complexity
Cluster37	whitefly_5_200195	MITE_TSD
Cluster37	rnd-5_family-1532	Unknown
Cluster37	rnd-5_family-1051	Unknown
Cluster37	rnd-1_family-535	Unknown
Cluster37	rnd-5_family-1532	Unknown
Cluster37	rnd-5_family-2087	Unknown
Cluster37	rnd-5_family-1925	LINE/Jockey
Cluster38	whitefly_4_159133	MITE_Unknow
Cluster38	(GGAC)n	Simple_repeat
Cluster38	(AAT)n	Simple_repeat
Cluster38	whitefly_4_159133	MITE_Unknow
Cluster38	(ACCTA)n	Simple_repeat
Cluster38	CR1-109_AAe	LINE/CR1
Cluster38	CR1-109_AAe	LINE/CR1
Cluster39	A-rich	Low_complexity
Cluster39	A-rich	Low_complexity
Cluster39	whitefly_2_76650	MITE_Unknow
Cluster39	(TGTAC)n	Simple_repeat
Cluster39	whitefly_2_60651	MITE_TSD
Cluster39	rnd-5_family-438	Unknown
Cluster39	rnd-5_family-438	Unknown
Cluster39	rnd-1_family-828	Unknown
Cluster39	rnd-1_family-886	Unknown
Cluster39	Gypsy-24_DAn-I	LTR/Gypsy
Cluster40	(ATAA)n	Simple_repeat
Cluster40	(TTA)n	Simple_repeat
Cluster40	rnd-1_family-803	Unknown
Cluster40	rnd-5_family-1215	LINE/Dong-R4
Cluster41	whitefly_2_181209	MITE_TSD
Cluster41	whitefly_3_105450	MITE_TSD
Cluster41	whitefly_2_255317	MITE_Unknow
Cluster41	whitefly_3_194980	MITE_TSD
Cluster41	(C)n	Simple_repeat
Cluster41	whitefly_4_183080	MITE_Unknow
Cluster41	(G)n	Simple_repeat
Cluster41	whitefly_4_94392	MITE_Unknow
Cluster41	whitefly_4_211683	MITE_TSD
Cluster41	whitefly_4_128367	MITE_Unknow
Cluster41	(T)n	Simple_repeat
Cluster41	GA-rich	Low_complexity
Cluster41	rnd-1_family-12	Unknown
Cluster41	rnd-1_family-12	Unknown
Cluster41	rnd-1_family-483	Unknown
Cluster41	rnd-1_family-518	Unknown
Cluster41	rnd-1_family-483	Unknown
Cluster41	rnd-5_family-1532	Unknown
Cluster41	rnd-5_family-1532	Unknown
Cluster41	rnd-6_family-2696	Unknown
Cluster41	rnd-6_family-2696	Unknown
Cluster41	rnd-6_family-2682	Unknown
Cluster41	rnd-6_family-7548	Unknown
Cluster42	whitefly_2_106056	MITE_Unknow
Cluster42	Gypsy-36-I_NV	LTR/Gypsy
Cluster43	(T)n	Simple_repeat
Cluster43	whitefly_2_144912	MITE_TSD
Cluster43	A-rich	Low_complexity
Cluster43	Gypsy-9_DBp-I	LTR
Cluster43	LYDIA_I-int	LTR/Gypsy
Cluster43	Gypsy-5_PBa-I	LTR
Cluster43	LYDIA_I-int	LTR/Gypsy
Cluster44	whitefly_4_115189	MITE_Unknow
Cluster44	whitefly_3_276116	MITE_Unknow
Cluster44	whitefly_1_170130	MITE_Unknow
Cluster44	A-rich	Low_complexity
Cluster44	(A)n	Simple_repeat
Cluster44	(TTTAACA)n	Simple_repeat
Cluster44	A-rich	Low_complexity
Cluster44	whitefly_5_164361	MITE_Unknow
Cluster44	whitefly_1_200927	MITE_Unknow
Cluster44	whitefly_5_74092	MITE_TSD
Cluster44	whitefly_5_74092	MITE_TSD
Cluster44	rnd-6_family-7548	Unknown
Cluster44	rnd-1_family-280	Unknown
Cluster44	rnd-1_family-132	Unknown
Cluster44	Jockey-7_DPer	LINE/Jockey
Cluster44	Polinton-1_CB	DNA/Maverick
Cluster45	(A)n	Simple_repeat
Cluster45	(TTTTAC)n	Simple_repeat
Cluster45	rnd-6_family-1301	LINE/Jockey
Cluster45	rnd-1_family-424	Unknown
Cluster45	Copia-14_LH-I	LTR
Cluster45	piggyBac-2_Lch	DNA
Cluster45	piggyBac-14_SM	DNA/PiggyBac
Cluster46	(TTTC)n	Simple_repeat
Cluster46	(CAATTT)n	Simple_repeat
Cluster46	rnd-6_family-1372	LINE/RTE-BovB
Cluster46	rnd-1_family-280	Unknown
Cluster46	rnd-5_family-38	LINE/Jockey
Cluster46	rnd-5_family-1925	LINE/Jockey
Cluster46	rnd-5_family-1925	LINE/Jockey
Cluster46	rnd-1_family-885	Unknown
Cluster47	whitefly_2_274918	MITE_TSD
Cluster47	whitefly_1_298646	MITE_TSD
Cluster47	whitefly_2_46190	MITE_Unknow
Cluster47	whitefly_3_69824	MITE_Unknow
Cluster47	A-rich	Low_complexity
Cluster47	(A)n	Simple_repeat
Cluster47	whitefly_4_82363	MITE_Unknow
Cluster47	whitefly_4_82363	MITE_Unknow
Cluster47	(C)n	Simple_repeat
Cluster47	(T)n	Simple_repeat
Cluster47	whitefly_1_191825	MITE_Unknow
Cluster47	(TTTCTTC)n	Simple_repeat
Cluster47	(A)n	Simple_repeat
Cluster47	(C)n	Simple_repeat
Cluster47	rnd-3_family-123	LINE/DRE
Cluster47	rnd-5_family-586	Unknown
Cluster47	rnd-5_family-1532	Unknown
Cluster47	rnd-1_family-833	Unknown
Cluster47	rnd-1_family-833	Unknown
Cluster47	rnd-1_family-833	Unknown
Cluster47	rnd-5_family-100	LINE/Penelope
Cluster47	rnd-5_family-2674	Unknown
Cluster47	rnd-5_family-1532	Unknown
Cluster47	Copia-3_SI-I	LTR/Copia
Cluster48	(TTTT)n	Simple_repeat
Cluster48	(A)n	Simple_repeat
Cluster48	GA-rich	Low_complexity
Cluster48	A-rich	Low_complexity
Cluster48	(A)n	Simple_repeat
Cluster48	(TATTA)n	Simple_repeat
Cluster48	A-rich	Low_complexity
Cluster48	whitefly_3_134067	MITE_Unknow
Cluster48	rnd-1_family-275	Unknown
Cluster48	Polinton-1_TC	DNA/Maverick
Cluster49	(TTATAC)n	Simple_repeat
Cluster49	whitefly_4_109912	MITE_Unknow
Cluster50	rnd-6_family-124	Unknown
Cluster50	rnd-1_family-745	LTR/Pao
Cluster50	Kolobok-8_LMi	DNA
Cluster50	Copia-3_DBp-I	LTR/Copia
Cluster50	BEL-20_AA-I	LTR/Pao
Cluster50	BEL-6_LH-I	LTR
Cluster51	whitefly_5_290796	MITE_Unknow
Cluster51	A-rich	Low_complexity
Cluster51	(C)n	Simple_repeat
Cluster51	(TTTTATC)n	Simple_repeat
Cluster51	whitefly_5_23040	MITE_TSD
Cluster51	whitefly_5_23040	MITE_TSD
Cluster51	(GCC)n	Simple_repeat
Cluster51	(AT)n	Simple_repeat
Cluster51	(C)n	Simple_repeat
Cluster51	(GCC)n	Simple_repeat
Cluster51	(TA)n	Simple_repeat
Cluster51	(AT)n	Simple_repeat
Cluster51	(TA)n	Simple_repeat
Cluster51	(GGTTA)n	Simple_repeat
Cluster51	whitefly_3_276116	MITE_Unknow
Cluster51	whitefly_3_159607	MITE_Unknow
Cluster51	(ATT)n	Simple_repeat
Cluster51	rnd-1_family-536	Unknown
Cluster51	rnd-5_family-2183	DNA/MULE-MuDR
Cluster51	rnd-1_family-1	Unknown
Cluster51	rnd-6_family-7548	Unknown
Cluster51	rnd-1_family-412	Unknown
Cluster51	Gypsy-13_LH-I	LTR
Cluster51	Gypsy-13_LH-I	LTR
Cluster51	hAT-17_Croc	DNA/hAT-Ac
Cluster51	Dong_FR	LINE/Dong-R4
Cluster52	(AGCATAA)n	Simple_repeat
Cluster52	(A)n	Simple_repeat
Cluster52	GA-rich	Low_complexity
Cluster52	(AATAAGA)n	Simple_repeat
Cluster52	whitefly_5_179329	MITE_Unknow
Cluster52	whitefly_4_82363	MITE_Unknow
Cluster52	whitefly_4_82363	MITE_Unknow
Cluster52	whitefly_2_145661	MITE_Unknow
Cluster52	rnd-6_family-7548	Unknown
Cluster52	rnd-5_family-1068	Unknown
Cluster52	rnd-6_family-1534	LINE/R1
Cluster52	rnd-5_family-2417	LTR/Gypsy
Cluster52	rnd-5_family-2417	LTR/Gypsy
Cluster52	rnd-6_family-820	LINE/I
Cluster52	rnd-6_family-1301	LINE/Jockey
Cluster52	rnd-6_family-7548	Unknown
Cluster52	rnd-6_family-7548	Unknown
Cluster52	rnd-6_family-7548	Unknown
Cluster52	rnd-6_family-7548	Unknown
Cluster52	rnd-6_family-7548	Unknown
Cluster52	rnd-3_family-152	Unknown
Cluster52	rnd-1_family-1062	Unknown
Cluster52	rnd-4_family-420	Unknown
Cluster52	rnd-4_family-2050	DNA/hAT-hAT5
Cluster53	(T)n	Simple_repeat
Cluster53	(TAACC)n	Simple_repeat
Cluster53	(AAT)n	Simple_repeat
Cluster53	(GGAGC)n	Simple_repeat
Cluster53	whitefly_5_179329	MITE_Unknow
Cluster53	whitefly_1_155781	MITE_Unknow
Cluster53	whitefly_5_179329	MITE_Unknow
Cluster53	rnd-5_family-697	Unknown
Cluster53	rnd-5_family-2005	LINE/Dong-R4
Cluster53	rnd-1_family-692	Unknown
Cluster53	rnd-1_family-1020	Unknown
Cluster53	rnd-1_family-745	LTR/Pao
Cluster53	rnd-5_family-664	Unknown
Cluster53	rnd-6_family-78	Unknown
Cluster53	Copia-3_DAn-I	LTR/Copia
Cluster54	whitefly_3_128739	MITE_TSD
Cluster54	(TTTC)n	Simple_repeat
Cluster54	(TT)n	Simple_repeat
Cluster54	Gypsy-216_DR-I	LTR/Gypsy
Cluster56	(TTA)n	Simple_repeat
Cluster56	A-rich	Low_complexity
Cluster56	(TGA)n	Simple_repeat
Cluster56	(TACTT)n	Simple_repeat
Cluster56	(TTTA)n	Simple_repeat
Cluster56	(A)n	Simple_repeat
Cluster56	whitefly_4_288155	MITE_TSD
Cluster56	whitefly_4_288155	MITE_TSD
Cluster56	rnd-4_family-82	Unknown
Cluster56	rnd-6_family-2075	Unknown
Cluster57	(TATA)n	Simple_repeat
Cluster57	whitefly_2_17658	MITE_TSD
Cluster57	rnd-6_family-78	Unknown
Cluster57	Polinton-1_SPU	DNA/Maverick
Cluster57	Polinton-8_NVi	DNA/Maverick
Cluster57	Polinton-1_TC	DNA/Maverick
Cluster57	Polinton-1_SPU	DNA/Maverick
Cluster57	Polinton-8_NVi	DNA/Maverick
Cluster57	Polinton-1_TC	DNA/Maverick
Cluster57	Polinton-2_SP	DNA/Maverick
Cluster57	Polinton-2_XT	DNA/Maverick
Cluster57	Polinton-1_DR	DNA/Maverick
Cluster57	Polinton-2_XT	DNA/Maverick
Cluster58	(AATA)n	Simple_repeat
Cluster58	whitefly_3_52815	MITE_Unknow
Cluster58	whitefly_1_5534	MITE_Unknow
Cluster58	whitefly_5_112623	MITE_Unknow
Cluster58	rnd-1_family-835	Unknown
Cluster58	rnd-1_family-169	Unknown
Cluster58	rnd-5_family-1053	Unknown
Cluster58	CR1-1_Lme	LINE/CR1
Cluster59	(T)n	Simple_repeat
Cluster59	(T)n	Simple_repeat
Cluster59	rnd-1_family-926	Unknown
Cluster59	rnd-5_family-1322	Unknown
Cluster59	rnd-5_family-1243	Unknown
Cluster59	rnd-5_family-1243	Unknown
Cluster59	rnd-4_family-427	Unknown
Cluster59	rnd-5_family-1031	Unknown
Cluster59	rnd-4_family-432	LINE/Jockey
Cluster59	rnd-5_family-1051	Unknown
Cluster59	rnd-5_family-1051	Unknown
Cluster59	rnd-1_family-833	Unknown
Cluster59	rnd-1_family-738	Unknown
Cluster59	rnd-5_family-466	DNA
Cluster59	rnd-1_family-174	Unknown
Cluster59	ERVB2_2-I_RN	LTR/ERVK
Cluster59	BEL-1_DWil-I	LTR/Pao
Cluster59	Ag-Jock-1	LINE/Jockey
Cluster59	Tx1-3_PM	LINE/L1-Tx1
Cluster59	Ag-Jock-1	LINE/Jockey
Cluster60	(G)n	Simple_repeat
Cluster60	(ATATTT)n	Simple_repeat
Cluster60	(A)n	Simple_repeat
Cluster60	(G)n	Simple_repeat
Cluster60	rnd-1_family-254	Satellite
Cluster60	rnd-1_family-440	Unknown
Cluster60	(TGAA)n	Simple_repeat
Cluster60	Academ-1_BM	DNA/Academ
Cluster61	whitefly_5_114535	MITE_Unknow
Cluster61	whitefly_1_101544	MITE_Unknow
Cluster61	(TC)n	Simple_repeat
Cluster61	A-rich	Low_complexity
Cluster61	(TTATTC)n	Simple_repeat
Cluster61	whitefly_2_94499	MITE_TSD
Cluster61	whitefly_5_183540	MITE_Unknow
Cluster61	whitefly_5_212680	MITE_Unknow
Cluster61	(G)n	Simple_repeat
Cluster61	whitefly_3_197937	MITE_TSD
Cluster61	(G)n	Simple_repeat
Cluster61	whitefly_3_274024	MITE_Unknow
Cluster61	rnd-1_family-464	Unknown
Cluster61	rnd-5_family-38	LINE/Jockey
Cluster61	rnd-1_family-85	Unknown
Cluster62	(A)n	Simple_repeat
Cluster62	(ATTTC)n	Simple_repeat
Cluster62	(T)n	Simple_repeat
Cluster62	whitefly_4_236220	MITE_Unknow
Cluster62	(A)n	Simple_repeat
Cluster62	whitefly_5_184761	MITE_Unknow
Cluster62	whitefly_4_35948	MITE_Unknow
Cluster62	whitefly_1_228150	MITE_Unknow
Cluster62	rnd-6_family-1011	Unknown
Cluster62	rnd-6_family-1011	Unknown
Cluster62	rnd-6_family-908	Unknown
Cluster62	Polinton-2_DK	DNA/Maverick
Cluster63	whitefly_2_286577	MITE_TSD
Cluster63	whitefly_2_267679	MITE_Unknow
Cluster63	whitefly_3_125340	MITE_TSD
Cluster63	whitefly_1_155781	MITE_Unknow
Cluster63	whitefly_3_304514	MITE_Unknow
Cluster63	whitefly_2_101979	MITE_Unknow
Cluster63	whitefly_3_125340	MITE_TSD
Cluster63	whitefly_3_6262	MITE_Unknow
Cluster63	whitefly_3_6262	MITE_Unknow
Cluster63	(ACCTA)n	Simple_repeat
Cluster63	A-rich	Low_complexity
Cluster63	whitefly_3_6262	MITE_Unknow
Cluster63	whitefly_5_257231	MITE_Unknow
Cluster63	whitefly_3_144981	MITE_TSD
Cluster63	rnd-1_family-427	Unknown
Cluster63	rnd-1_family-232	LINE/RTE-BovB
Cluster63	rnd-6_family-2464	Unknown
Cluster63	rnd-6_family-313	Unknown
Cluster63	rnd-5_family-1134	Unknown
Cluster63	Gypsy-6-I_CR	LTR/Gypsy
Cluster64	(A)n	Simple_repeat
Cluster64	(AATA)n	Simple_repeat
Cluster64	A-rich	Low_complexity
Cluster64	rnd-5_family-309	LINE/Jockey
Cluster64	rnd-1_family-943	Unknown
Cluster64	rnd-3_family-151	Unknown
Cluster64	SMARN2B	DNA/TcMar-ISRm11
Cluster65	(A)n	Simple_repeat
Cluster65	(GAT)n	Simple_repeat
Cluster65	whitefly_3_304514	MITE_Unknow
Cluster65	whitefly_4_265999	MITE_Unknow
Cluster65	rnd-6_family-7548	Unknown
Cluster65	rnd-6_family-7548	Unknown
Cluster65	rnd-6_family-7548	Unknown
Cluster65	rnd-5_family-316	Unknown
Cluster65	rnd-1_family-462	Unknown
Cluster65	rnd-5_family-316	Unknown
Cluster65	rnd-1_family-1017	Unknown
Cluster65	rnd-1_family-900	Unknown
Cluster65	rnd-1_family-981	Unknown
Cluster65	rnd-5_family-493	Unknown
Cluster65	rnd-1_family-525	Unknown
Cluster65	DIRS-45_XT	LTR/DIRS
Cluster65	Gypsy-8_SI-I	LTR/Gypsy
Cluster65	Gypsy-10_DRh-I	LTR
Cluster65	Gypsy-8_SI-I	LTR/Gypsy
Cluster65	Gypsy-10_DRh-I	LTR
Cluster65	Gypsy2_MH-I	LTR/Gypsy
Cluster65	Gypsy2_MH-I	LTR/Gypsy
Cluster65	Gypsy-19_LH-I	LTR
Cluster65	Gypsy-8_SI-I	LTR/Gypsy
Cluster66	whitefly_3_304514	MITE_Unknow
Cluster66	whitefly_5_230089	MITE_TSD
Cluster66	(ATTATAT)n	Simple_repeat
Cluster66	(TAA)n	Simple_repeat
Cluster66	(ATA)n	Simple_repeat
Cluster66	A-rich	Low_complexity
Cluster66	rnd-1_family-408	SINE?
Cluster66	rnd-5_family-138	LINE/Dong-R4
Cluster66	rnd-1_family-803	Unknown
Cluster66	rnd-1_family-803	Unknown
Cluster66	rnd-5_family-1215	LINE/Dong-R4
Cluster66	rnd-5_family-603	Unknown
Cluster66	rnd-5_family-603	Unknown
Cluster67	whitefly_5_209081	MITE_Unknow
Cluster67	whitefly_4_211683	MITE_TSD
Cluster67	(A)n	Simple_repeat
Cluster67	whitefly_3_9116	MITE_Unknow
Cluster67	whitefly_3_9116	MITE_Unknow
Cluster67	(ATTAA)n	Simple_repeat
Cluster67	whitefly_5_163286	MITE_Unknow
Cluster67	whitefly_4_276005	MITE_TSD
Cluster67	whitefly_4_276005	MITE_TSD
Cluster67	whitefly_2_133723	MITE_Unknow
Cluster67	rnd-5_family-1357	Unknown
Cluster67	rnd-1_family-340	Unknown
Cluster67	rnd-1_family-340	Unknown
Cluster67	Gypsy-20_OD-I	LTR/Gypsy
Cluster68	(T)n	Simple_repeat
Cluster68	(A)n	Simple_repeat
Cluster68	whitefly_5_310900	MITE_Unknow
Cluster68	whitefly_2_243647	MITE_Unknow
Cluster68	(AACAA)n	Simple_repeat
Cluster68	(TGCCGG)n	Simple_repeat
Cluster68	rnd-1_family-453	Unknown
Cluster68	rnd-1_family-381	Unknown
Cluster68	rnd-5_family-326	Unknown
Cluster68	tRNA-Leu-CTY	tRNA
Cluster68	Gypsy-26_CPB-I	LTR/Gypsy
Cluster68	COPIA3-I_OS	LTR/Copia
Cluster68	Copia-52_GM-I	LTR/Copia
Cluster68	Copia4-I_AG	LTR/Copia

## Sheet: 48HV
Cluster	Transposable Element (TE)	TE family
Cluster1	whitefly_1_38323	MITE_Unknow
Cluster1	whitefly_1_13415	MITE_TSD
Cluster1	whitefly_1_13415	MITE_TSD
Cluster1	(A)n	Simple_repeat
Cluster1	whitefly_4_181317	MITE_TSD
Cluster1	rnd-1_family-328	Unknown
Cluster1	rnd-6_family-1301	LINE/Jockey
Cluster1	rnd-5_family-3956	LINE/Jockey
Cluster1	rnd-5_family-309	LINE/Jockey
Cluster1	rnd-1_family-155	Unknown
Cluster1	rnd-4_family-447	Unknown
Cluster1	Helitron-1_DVir	RC/Helitron
Cluster1	Helitron-2_DVir	RC/Helitron
Cluster1	Helitron-6_DRh	RC/Helitron
Cluster2	whitefly_5_244203	MITE_Unknow
Cluster2	(T)n	Simple_repeat
Cluster2	(ATTAA)n	Simple_repeat
Cluster2	A-rich	Low_complexity
Cluster2	A-rich	Low_complexity
Cluster2	A-rich	Low_complexity
Cluster2	(TTC)n	Simple_repeat
Cluster2	rnd-1_family-337	Unknown
Cluster2	rnd-1_family-337	Unknown
Cluster2	rnd-5_family-1233	Unknown
Cluster2	rnd-5_family-1233	Unknown
Cluster3	whitefly_1_310865	MITE_TSD
Cluster3	whitefly_4_20124	MITE_Unknow
Cluster3	rnd-6_family-1078	LTR/Gypsy
Cluster3	Vingi-2_Acar	LINE/Jockey
Cluster3	RTE-3_DF	LINE/RTE-BovB
Cluster3	Gypsy-9_AMi-I	LTR/Gypsy
Cluster3	Gypsy-9_AMi-I	LTR/Gypsy
Cluster4	whitefly_2_127234	MITE_TSD
Cluster4	GA-rich	Low_complexity
Cluster4	(GTA)n	Simple_repeat
Cluster4	rnd-5_family-1310	LINE/R1
Cluster5	(TTAGATT)n	Simple_repeat
Cluster5	(TTAGATT)n	Simple_repeat
Cluster5	rnd-1_family-85	Unknown
Cluster5	rnd-5_family-1053	Unknown
Cluster5	rnd-1_family-833	Unknown
Cluster5	Copia-5_DAn-I	LTR/Copia
Cluster6	rnd-1_family-107	Unknown
Cluster6	rnd-1_family-255	Unknown
Cluster7	(AATTC)n	Simple_repeat
Cluster7	(TTTC)n	Simple_repeat
Cluster7	(TTCTT)n	Simple_repeat
Cluster7	(C)n	Simple_repeat
Cluster7	rnd-5_family-136	DNA/Maverick
Cluster7	Polinton-2_TC	DNA/Maverick
Cluster8	whitefly_1_101544	MITE_Unknow
Cluster8	whitefly_3_304514	MITE_Unknow
Cluster8	whitefly_2_44449	MITE_Unknow
Cluster8	(TG)n	Simple_repeat
Cluster8	(TAT)n	Simple_repeat
Cluster8	(ACA)n	Simple_repeat
Cluster8	(T)n	Simple_repeat
Cluster8	(T)n	Simple_repeat
Cluster8	A-rich	Low_complexity
Cluster8	whitefly_3_304514	MITE_Unknow
Cluster8	rnd-1_family-45	Unknown
Cluster8	(TTAG)n	Simple_repeat
Cluster8	rnd-6_family-1257	LINE/L2
Cluster8	rnd-5_family-1558	Unknown
Cluster8	rnd-4_family-427	Unknown
Cluster8	rnd-5_family-1786	LINE/Penelope
Cluster8	rnd-4_family-427	Unknown
Cluster8	rnd-5_family-1051	Unknown
Cluster8	rnd-1_family-939	Unknown
Cluster8	Mariner-3_LHu	DNA
Cluster8	Mariner-91_HSal	DNA
Cluster8	Mariner-91_HSal	DNA
Cluster8	Mariner-91_HSal	DNA
Cluster8	Mariner-4_LHu	DNA
Cluster8	Copia17-ZM_I-int	LTR/Copia
Cluster9	whitefly_5_290796	MITE_Unknow
Cluster9	whitefly_2_218785	MITE_TSD
Cluster9	whitefly_3_134654	MITE_TSD
Cluster9	whitefly_2_251362	MITE_Unknow
Cluster9	rnd-1_family-139	LINE/Penelope
Cluster10	(T)n	Simple_repeat
Cluster10	rnd-1_family-907	Unknown
Cluster11	whitefly_2_258033	MITE_TSD
Cluster11	whitefly_4_220407	MITE_Unknow
Cluster11	whitefly_5_271141	MITE_TSD
Cluster11	(ATA)n	Simple_repeat
Cluster11	(ATAGT)n	Simple_repeat
Cluster11	(AATA)n	Simple_repeat
Cluster11	(ATAGT)n	Simple_repeat
Cluster11	(ATA)n	Simple_repeat
Cluster11	whitefly_3_164593	MITE_TSD
Cluster11	whitefly_2_243647	MITE_Unknow
Cluster11	rnd-4_family-1257	Unknown
Cluster11	rnd-5_family-2718	LINE/R1
Cluster11	rnd-5_family-79	Unknown
Cluster11	rnd-1_family-793	Unknown
Cluster11	rnd-1_family-989	Unknown
Cluster12	whitefly_1_38323	MITE_Unknow
Cluster12	BEL-21_CQ-I	LTR/Pao
Cluster13	whitefly_4_176319	MITE_Unknow
Cluster13	whitefly_1_38323	MITE_Unknow
Cluster13	rnd-5_family-1134	Unknown
Cluster13	rnd-6_family-313	Unknown
Cluster13	rnd-6_family-2464	Unknown
Cluster14	(GGTAGA)n	Simple_repeat
Cluster14	rnd-6_family-4539	LTR/Pao
Cluster14	rnd-6_family-4539	LTR/Pao
Cluster14	rnd-6_family-4539	LTR/Pao
Cluster14	rnd-1_family-1003	Unknown
Cluster14	rnd-1_family-1003	Unknown
Cluster14	Copia-113_AA-I	LTR/Copia
Cluster15	(TTATT)n	Simple_repeat
Cluster15	whitefly_2_61603	MITE_TSD
Cluster15	whitefly_5_269447	MITE_Unknow
Cluster15	whitefly_2_61603	MITE_TSD
Cluster15	Mariner-1_AP	DNA/TcMar-m44
Cluster16	(TACTTT)n	Simple_repeat
Cluster16	(ATAA)n	Simple_repeat
Cluster16	(TTGTTATC)n	Simple_repeat
Cluster16	(TAAA)n	Simple_repeat
Cluster16	(CTTTC)n	Simple_repeat
Cluster16	rnd-1_family-882	Unknown
Cluster17	(T)n	Simple_repeat
Cluster17	R1-2_AP	LINE/R1
Cluster17	LOA-2_DYa	LINE/LOA
Cluster18	(T)n	Simple_repeat
Cluster18	whitefly_4_220407	MITE_Unknow
Cluster18	whitefly_5_87688	MITE_Unknow
Cluster18	A-rich	Low_complexity
Cluster18	(AG)n	Simple_repeat
Cluster18	(TTG)n	Simple_repeat
Cluster18	A-rich	Low_complexity
Cluster18	(T)n	Simple_repeat
Cluster18	(CGG)n	Simple_repeat
Cluster18	rnd-5_family-70	Unknown
Cluster18	rnd-1_family-748	Unknown
Cluster18	rnd-6_family-1988	Unknown
Cluster18	Gypsy-91_MLP-I	LTR/Gypsy
Cluster18	Polinton-2_TC	DNA/Maverick
Cluster18	hATm-1_HR	DNA/hAT-hATm
Cluster18	hAT-4_AP	DNA/hAT-hATm
Cluster19	(T)n	Simple_repeat
Cluster19	whitefly_4_12167	MITE_Unknow
Cluster19	Jockey-4_DT	LINE/Jockey
Cluster19	Jockey-4_DRh	LTR
Cluster19	Jockey-5_DAn	LINE/Jockey
Cluster20	whitefly_1_56700	MITE_Unknow
Cluster20	whitefly_2_46110	MITE_Unknow
Cluster20	(TTATCA)n	Simple_repeat
Cluster20	(ACCTA)n	Simple_repeat
Cluster20	(TTAGG)n	Simple_repeat
Cluster20	A-rich	Low_complexity
Cluster20	rnd-5_family-309	LINE/Jockey
Cluster20	rnd-6_family-7548	Unknown
Cluster20	rnd-6_family-1534	LINE/R1
Cluster20	rnd-6_family-7548	Unknown
Cluster21	(AAAAGCAATT)n	Simple_repeat
Cluster21	(AGCTGGA)n	Simple_repeat
Cluster21	rnd-6_family-4539	LTR/Pao
Cluster21	rnd-1_family-745	LTR/Pao
Cluster22	(A)n	Simple_repeat
Cluster22	rnd-5_family-622	LTR/Pao
Cluster22	rnd-5_family-622	LTR/Pao
Cluster22	LSU-rRNA_Hsa	rRNA
Cluster23	GA-rich	Low_complexity
Cluster23	(T)n	Simple_repeat
Cluster23	A-rich	Low_complexity
Cluster23	(A)n	Simple_repeat
Cluster23	whitefly_1_75334	MITE_TSD
Cluster23	whitefly_3_66315	MITE_TSD
Cluster23	rnd-5_family-622	LTR/Pao
Cluster23	rnd-1_family-745	LTR/Pao
Cluster23	rnd-5_family-3122	Unknown
Cluster23	rnd-5_family-3122	Unknown
Cluster23	RTEX-15_CGi	LINE/RTE-X
Cluster23	Gypsy-24-I_NV	LTR/Gypsy
Cluster24	(AACCATG)n	Simple_repeat
Cluster24	whitefly_5_1101	MITE_Unknow
Cluster24	(TCC)n	Simple_repeat
Cluster24	(TCCGCT)n	Simple_repeat
Cluster24	whitefly_1_153908	MITE_TSD
Cluster24	whitefly_4_295864	MITE_Unknow
Cluster24	whitefly_2_46190	MITE_Unknow
Cluster24	rnd-1_family-27	Unknown
Cluster24	rnd-5_family-1218	Unknown
Cluster24	rnd-6_family-7548	Unknown
Cluster24	rnd-3_family-432	DNA/hAT-hAT5
Cluster24	Gypsy-136_ZM-I	LTR/Gypsy
Cluster24	Copia-3_Cfl-I	LTR
Cluster24	Copia1-I_DM	LTR/Copia
Cluster25	whitefly_1_68273	MITE_TSD
Cluster26	GA-rich	Low_complexity
Cluster26	whitefly_4_95386	MITE_TSD
Cluster26	rnd-1_family-679	Unknown
Cluster26	rnd-5_family-1354	LTR/Copia
Cluster26	rnd-5_family-1354	LTR/Copia
Cluster26	Copia-1_DBi-I	LTR/Copia
Cluster26	Copia-9_DWil-I	LTR/Copia
Cluster26	Copia-9_DWil-I	LTR/Copia
Cluster26	Copia-1_PAb-I	LTR
Cluster26	Copia-9_DWil-I	LTR/Copia
Cluster27	(T)n	Simple_repeat
Cluster27	(TTACAA)n	Simple_repeat
Cluster27	A-rich	Low_complexity
Cluster27	rnd-6_family-395	Unknown
Cluster27	rnd-6_family-7548	Unknown
Cluster27	rnd-5_family-309	LINE/Jockey
Cluster27	Gypsy-38_PAb-I	LTR
Cluster28	(CATA)n	Simple_repeat
Cluster28	(T)n	Simple_repeat
Cluster28	(A)n	Simple_repeat
Cluster28	A-rich	Low_complexity
Cluster28	(AACA)n	Simple_repeat
Cluster28	whitefly_5_107289	MITE_TSD
Cluster28	Sola1-2_LG	DNA/Sola
Cluster29	rnd-5_family-2001	Unknown
Cluster29	tRNA-Leu-CTY	tRNA
Cluster30	(C)n	Simple_repeat
Cluster30	(TTTA)n	Simple_repeat
Cluster30	(TAA)n	Simple_repeat
Cluster30	(ATTT)n	Simple_repeat
Cluster30	(AGCC)n	Simple_repeat
Cluster30	(A)n	Simple_repeat
Cluster30	(TTTTTGT)n	Simple_repeat
Cluster30	rnd-6_family-7548	Unknown
Cluster30	rnd-6_family-165	Unknown
Cluster30	rnd-5_family-1117	Unknown
Cluster30	rnd-5_family-1532	Unknown
Cluster30	Gypsy-56_CGi-I	LTR/Gypsy
Cluster32	(CTCG)n	Simple_repeat
Cluster32	(TATATAA)n	Simple_repeat
Cluster32	(C)n	Simple_repeat
Cluster32	(A)n	Simple_repeat
Cluster32	whitefly_2_226114	MITE_Unknow
Cluster32	rnd-1_family-723	SINE/tRNA
Cluster32	rnd-6_family-1624	Unknown
Cluster32	rnd-6_family-1624	Unknown
Cluster32	rnd-4_family-1010	Unknown
Cluster32	rnd-5_family-1278	DNA/CMC-Transib
Cluster33	whitefly_4_12322	MITE_TSD
Cluster33	whitefly_1_263420	MITE_Unknow
Cluster33	whitefly_5_112623	MITE_Unknow
Cluster33	(A)n	Simple_repeat
Cluster33	(A)n	Simple_repeat
Cluster33	whitefly_2_256531	MITE_Unknow
Cluster33	whitefly_2_243647	MITE_Unknow
Cluster33	whitefly_4_242573	MITE_Unknow
Cluster33	whitefly_3_274651	MITE_TSD
Cluster33	(T)n	Simple_repeat
Cluster33	whitefly_1_271351	MITE_TSD
Cluster33	whitefly_4_95386	MITE_TSD
Cluster33	(A)n	Simple_repeat
Cluster33	whitefly_1_101544	MITE_Unknow
Cluster33	rnd-4_family-6	DNA/Zator
Cluster33	rnd-1_family-225	Unknown
Cluster33	rnd-1_family-221	Unknown
Cluster33	rnd-1_family-44	Unknown
Cluster33	rnd-3_family-432	DNA/hAT-hAT5
Cluster33	rnd-5_family-2417	LTR/Gypsy
Cluster33	rnd-5_family-690	Unknown
Cluster33	rnd-5_family-1468	Unknown
Cluster34	(AAG)n	Simple_repeat
Cluster34	(A)n	Simple_repeat
Cluster34	(T)n	Simple_repeat
Cluster34	(T)n	Simple_repeat
Cluster34	rnd-1_family-405	SINE/tRNA-L2
Cluster34	rnd-5_family-541	LINE/Jockey
Cluster34	rnd-1_family-286	Unknown
Cluster34	rnd-5_family-523	Unknown
Cluster34	rnd-1_family-405	SINE/tRNA-L2
Cluster34	rnd-1_family-79	Unknown
Cluster34	rnd-5_family-2023	Unknown
Cluster35	(TTAAC)n	Simple_repeat
Cluster35	A-rich	Low_complexity
Cluster35	(AATGA)n	Simple_repeat
Cluster35	rnd-6_family-2367	Unknown
Cluster35	rnd-6_family-2367	Unknown
Cluster35	rnd-6_family-2367	Unknown
Cluster36	whitefly_3_293159	MITE_Unknow
Cluster36	whitefly_5_200195	MITE_TSD
Cluster36	whitefly_5_200195	MITE_TSD
Cluster36	(TTCTT)n	Simple_repeat
Cluster36	(T)n	Simple_repeat
Cluster36	whitefly_1_73540	MITE_Unknow
Cluster36	whitefly_1_67306	MITE_Unknow
Cluster36	whitefly_5_200195	MITE_TSD
Cluster36	(CTTT)n	Simple_repeat
Cluster36	A-rich	Low_complexity
Cluster36	whitefly_5_200195	MITE_TSD
Cluster36	rnd-5_family-1532	Unknown
Cluster36	rnd-5_family-1051	Unknown
Cluster36	rnd-1_family-535	Unknown
Cluster36	rnd-5_family-1532	Unknown
Cluster36	rnd-5_family-2087	Unknown
Cluster36	rnd-5_family-1925	LINE/Jockey
Cluster37	A-rich	Low_complexity
Cluster37	A-rich	Low_complexity
Cluster37	whitefly_2_76650	MITE_Unknow
Cluster37	(TGTAC)n	Simple_repeat
Cluster37	whitefly_2_60651	MITE_TSD
Cluster37	rnd-5_family-438	Unknown
Cluster37	rnd-5_family-438	Unknown
Cluster37	rnd-1_family-828	Unknown
Cluster37	rnd-1_family-886	Unknown
Cluster37	Gypsy-24_DAn-I	LTR/Gypsy
Cluster38	(ATAA)n	Simple_repeat
Cluster38	(TTA)n	Simple_repeat
Cluster38	rnd-1_family-803	Unknown
Cluster38	rnd-5_family-1215	LINE/Dong-R4
Cluster39	whitefly_2_181209	MITE_TSD
Cluster39	whitefly_3_105450	MITE_TSD
Cluster39	whitefly_2_255317	MITE_Unknow
Cluster39	whitefly_3_194980	MITE_TSD
Cluster39	(C)n	Simple_repeat
Cluster39	whitefly_4_183080	MITE_Unknow
Cluster39	(G)n	Simple_repeat
Cluster39	whitefly_4_94392	MITE_Unknow
Cluster39	whitefly_4_211683	MITE_TSD
Cluster39	whitefly_4_128367	MITE_Unknow
Cluster39	(T)n	Simple_repeat
Cluster39	rnd-1_family-12	Unknown
Cluster39	rnd-1_family-12	Unknown
Cluster39	rnd-1_family-483	Unknown
Cluster39	rnd-1_family-518	Unknown
Cluster39	rnd-1_family-483	Unknown
Cluster39	rnd-5_family-1532	Unknown
Cluster39	rnd-5_family-1532	Unknown
Cluster39	rnd-6_family-2696	Unknown
Cluster39	rnd-6_family-2696	Unknown
Cluster39	rnd-6_family-2682	Unknown
Cluster39	rnd-6_family-7548	Unknown
Cluster40	whitefly_2_106056	MITE_Unknow
Cluster40	Gypsy-36-I_NV	LTR/Gypsy
Cluster41	(T)n	Simple_repeat
Cluster41	whitefly_2_144912	MITE_TSD
Cluster41	A-rich	Low_complexity
Cluster41	Gypsy-9_DBp-I	LTR
Cluster41	LYDIA_I-int	LTR/Gypsy
Cluster41	Gypsy-5_PBa-I	LTR
Cluster41	LYDIA_I-int	LTR/Gypsy
Cluster42	whitefly_2_219979	MITE_TSD
Cluster42	whitefly_2_213511	MITE_Unknow
Cluster42	whitefly_2_121867	MITE_Unknow
Cluster42	rnd-1_family-398	Unknown
Cluster42	rnd-1_family-139	LINE/Penelope
Cluster42	rnd-1_family-139	LINE/Penelope
Cluster42	rnd-6_family-727	Unknown
Cluster42	rnd-5_family-1349	Unknown
Cluster42	rnd-1_family-510	Unknown
Cluster42	rnd-5_family-1349	Unknown
Cluster42	rnd-1_family-510	Unknown
Cluster42	rnd-4_family-867	Unknown
Cluster42	rnd-5_family-1349	Unknown
Cluster42	rnd-1_family-756	Unknown
Cluster42	Mariner-3_ACar	DNA/TcMar-Tc2
Cluster43	whitefly_4_115189	MITE_Unknow
Cluster43	whitefly_3_276116	MITE_Unknow
Cluster43	whitefly_1_170130	MITE_Unknow
Cluster43	A-rich	Low_complexity
Cluster43	(A)n	Simple_repeat
Cluster43	(TTTAACA)n	Simple_repeat
Cluster43	A-rich	Low_complexity
Cluster43	whitefly_5_164361	MITE_Unknow
Cluster43	whitefly_1_200927	MITE_Unknow
Cluster43	whitefly_5_74092	MITE_TSD
Cluster43	whitefly_5_74092	MITE_TSD
Cluster43	rnd-6_family-7548	Unknown
Cluster43	rnd-1_family-280	Unknown
Cluster43	rnd-1_family-132	Unknown
Cluster43	Jockey-7_DPer	LINE/Jockey
Cluster43	Polinton-1_CB	DNA/Maverick
Cluster44	(TTTTAC)n	Simple_repeat
Cluster44	rnd-6_family-1301	LINE/Jockey
Cluster44	rnd-1_family-424	Unknown
Cluster44	Copia-14_LH-I	LTR
Cluster44	piggyBac-2_Lch	DNA
Cluster44	piggyBac-14_SM	DNA/PiggyBac
Cluster45	(TTTC)n	Simple_repeat
Cluster45	(CAATTT)n	Simple_repeat
Cluster45	rnd-6_family-1372	LINE/RTE-BovB
Cluster45	rnd-1_family-280	Unknown
Cluster45	rnd-5_family-38	LINE/Jockey
Cluster45	rnd-5_family-1925	LINE/Jockey
Cluster45	rnd-5_family-1925	LINE/Jockey
Cluster45	rnd-1_family-885	Unknown
Cluster46	whitefly_1_298646	MITE_TSD
Cluster46	whitefly_2_46190	MITE_Unknow
Cluster46	whitefly_3_69824	MITE_Unknow
Cluster46	A-rich	Low_complexity
Cluster46	(A)n	Simple_repeat
Cluster46	whitefly_4_82363	MITE_Unknow
Cluster46	whitefly_4_82363	MITE_Unknow
Cluster46	(C)n	Simple_repeat
Cluster46	(T)n	Simple_repeat
Cluster46	whitefly_1_191825	MITE_Unknow
Cluster46	(TTTCTTC)n	Simple_repeat
Cluster46	(A)n	Simple_repeat
Cluster46	(C)n	Simple_repeat
Cluster46	rnd-5_family-586	Unknown
Cluster46	rnd-5_family-1532	Unknown
Cluster46	rnd-1_family-833	Unknown
Cluster46	rnd-1_family-833	Unknown
Cluster46	rnd-1_family-833	Unknown
Cluster46	rnd-5_family-100	LINE/Penelope
Cluster46	rnd-5_family-2674	Unknown
Cluster46	rnd-5_family-1532	Unknown
Cluster46	Copia-3_SI-I	LTR/Copia
Cluster47	(TTTT)n	Simple_repeat
Cluster47	(A)n	Simple_repeat
Cluster47	GA-rich	Low_complexity
Cluster47	A-rich	Low_complexity
Cluster47	(A)n	Simple_repeat
Cluster47	(TATTA)n	Simple_repeat
Cluster47	A-rich	Low_complexity
Cluster47	whitefly_3_134067	MITE_Unknow
Cluster47	rnd-1_family-275	Unknown
Cluster47	Polinton-1_TC	DNA/Maverick
Cluster48	(TTATAC)n	Simple_repeat
Cluster48	whitefly_4_109912	MITE_Unknow
Cluster49	rnd-6_family-124	Unknown
Cluster49	rnd-1_family-745	LTR/Pao
Cluster49	Kolobok-8_LMi	DNA
Cluster49	Copia-3_DBp-I	LTR/Copia
Cluster49	BEL-20_AA-I	LTR/Pao
Cluster49	BEL-6_LH-I	LTR
Cluster50	whitefly_5_290796	MITE_Unknow
Cluster50	A-rich	Low_complexity
Cluster50	(C)n	Simple_repeat
Cluster50	(TTTTATC)n	Simple_repeat
Cluster50	whitefly_5_23040	MITE_TSD
Cluster50	whitefly_5_23040	MITE_TSD
Cluster50	(GCC)n	Simple_repeat
Cluster50	(AT)n	Simple_repeat
Cluster50	(C)n	Simple_repeat
Cluster50	(GCC)n	Simple_repeat
Cluster50	(TA)n	Simple_repeat
Cluster50	(AT)n	Simple_repeat
Cluster50	(TA)n	Simple_repeat
Cluster50	(GGTTA)n	Simple_repeat
Cluster50	whitefly_3_276116	MITE_Unknow
Cluster50	whitefly_3_159607	MITE_Unknow
Cluster50	(ATT)n	Simple_repeat
Cluster50	rnd-1_family-536	Unknown
Cluster50	rnd-5_family-2183	DNA/MULE-MuDR
Cluster50	rnd-1_family-1	Unknown
Cluster50	rnd-6_family-7548	Unknown
Cluster50	rnd-1_family-412	Unknown
Cluster50	Gypsy-13_LH-I	LTR
Cluster50	Gypsy-13_LH-I	LTR
Cluster50	hAT-17_Croc	DNA/hAT-Ac
Cluster50	Dong_FR	LINE/Dong-R4
Cluster51	(AGCATAA)n	Simple_repeat
Cluster51	(A)n	Simple_repeat
Cluster51	GA-rich	Low_complexity
Cluster51	(AATAAGA)n	Simple_repeat
Cluster51	whitefly_5_179329	MITE_Unknow
Cluster51	whitefly_4_82363	MITE_Unknow
Cluster51	whitefly_4_82363	MITE_Unknow
Cluster51	whitefly_2_145661	MITE_Unknow
Cluster51	rnd-6_family-7548	Unknown
Cluster51	rnd-5_family-1068	Unknown
Cluster51	rnd-6_family-1534	LINE/R1
Cluster51	rnd-5_family-2417	LTR/Gypsy
Cluster51	rnd-5_family-2417	LTR/Gypsy
Cluster51	rnd-6_family-820	LINE/I
Cluster51	rnd-6_family-1301	LINE/Jockey
Cluster51	rnd-6_family-7548	Unknown
Cluster51	rnd-6_family-7548	Unknown
Cluster51	rnd-6_family-7548	Unknown
Cluster51	rnd-6_family-7548	Unknown
Cluster51	rnd-6_family-7548	Unknown
Cluster51	rnd-3_family-152	Unknown
Cluster51	rnd-1_family-1062	Unknown
Cluster51	rnd-4_family-420	Unknown
Cluster51	rnd-4_family-2050	DNA/hAT-hAT5
Cluster52	(T)n	Simple_repeat
Cluster52	(TAACC)n	Simple_repeat
Cluster52	(AAT)n	Simple_repeat
Cluster52	(GGAGC)n	Simple_repeat
Cluster52	whitefly_5_179329	MITE_Unknow
Cluster52	whitefly_1_155781	MITE_Unknow
Cluster52	whitefly_5_179329	MITE_Unknow
Cluster52	rnd-5_family-697	Unknown
Cluster52	rnd-5_family-2005	LINE/Dong-R4
Cluster52	rnd-1_family-692	Unknown
Cluster52	rnd-1_family-1020	Unknown
Cluster52	rnd-1_family-745	LTR/Pao
Cluster52	rnd-5_family-664	Unknown
Cluster52	rnd-6_family-78	Unknown
Cluster52	Copia-3_DAn-I	LTR/Copia
Cluster53	whitefly_3_128739	MITE_TSD
Cluster53	(TTTC)n	Simple_repeat
Cluster53	(TT)n	Simple_repeat
Cluster55	(TTA)n	Simple_repeat
Cluster55	A-rich	Low_complexity
Cluster55	(TGA)n	Simple_repeat
Cluster55	(TACTT)n	Simple_repeat
Cluster55	(TTTA)n	Simple_repeat
Cluster55	(A)n	Simple_repeat
Cluster55	whitefly_4_288155	MITE_TSD
Cluster55	whitefly_4_288155	MITE_TSD
Cluster55	rnd-4_family-82	Unknown
Cluster55	rnd-6_family-2075	Unknown
Cluster56	(AATA)n	Simple_repeat
Cluster56	whitefly_3_52815	MITE_Unknow
Cluster56	whitefly_1_5534	MITE_Unknow
Cluster56	whitefly_5_112623	MITE_Unknow
Cluster56	rnd-1_family-835	Unknown
Cluster56	rnd-1_family-169	Unknown
Cluster56	rnd-5_family-1053	Unknown
Cluster56	CR1-1_Lme	LINE/CR1
Cluster57	(AATTAT)n	Simple_repeat
Cluster57	rnd-1_family-995	Unknown
Cluster57	R1-2_DEu	LINE/R1
Cluster57	SART-1_LHu	LINE
Cluster58	(T)n	Simple_repeat
Cluster58	(T)n	Simple_repeat
Cluster58	rnd-1_family-926	Unknown
Cluster58	rnd-5_family-1322	Unknown
Cluster58	rnd-5_family-1243	Unknown
Cluster58	rnd-5_family-1243	Unknown
Cluster58	rnd-4_family-427	Unknown
Cluster58	rnd-5_family-1031	Unknown
Cluster58	rnd-4_family-432	LINE/Jockey
Cluster58	rnd-5_family-1051	Unknown
Cluster58	rnd-5_family-1051	Unknown
Cluster58	rnd-1_family-833	Unknown
Cluster58	rnd-1_family-738	Unknown
Cluster58	rnd-5_family-466	DNA
Cluster58	rnd-1_family-174	Unknown
Cluster58	ERVB2_2-I_RN	LTR/ERVK
Cluster58	BEL-1_DWil-I	LTR/Pao
Cluster58	Ag-Jock-1	LINE/Jockey
Cluster58	Tx1-3_PM	LINE/L1-Tx1
Cluster58	Ag-Jock-1	LINE/Jockey
Cluster59	(G)n	Simple_repeat
Cluster59	(ATATTT)n	Simple_repeat
Cluster59	(A)n	Simple_repeat
Cluster59	(TGAA)n	Simple_repeat
Cluster59	Academ-1_BM	DNA/Academ
Cluster60	whitefly_5_114535	MITE_Unknow
Cluster60	whitefly_1_101544	MITE_Unknow
Cluster60	(TC)n	Simple_repeat
Cluster60	A-rich	Low_complexity
Cluster60	(TTATTC)n	Simple_repeat
Cluster60	whitefly_2_94499	MITE_TSD
Cluster60	whitefly_5_183540	MITE_Unknow
Cluster60	whitefly_5_212680	MITE_Unknow
Cluster60	(G)n	Simple_repeat
Cluster60	whitefly_3_197937	MITE_TSD
Cluster60	(G)n	Simple_repeat
Cluster60	whitefly_3_274024	MITE_Unknow
Cluster60	rnd-1_family-464	Unknown
Cluster60	rnd-5_family-38	LINE/Jockey
Cluster60	rnd-1_family-85	Unknown
Cluster61	(A)n	Simple_repeat
Cluster61	(ATTTC)n	Simple_repeat
Cluster61	(T)n	Simple_repeat
Cluster61	whitefly_4_236220	MITE_Unknow
Cluster61	(A)n	Simple_repeat
Cluster61	whitefly_5_184761	MITE_Unknow
Cluster61	whitefly_4_35948	MITE_Unknow
Cluster61	whitefly_1_228150	MITE_Unknow
Cluster61	rnd-6_family-1011	Unknown
Cluster61	rnd-6_family-1011	Unknown
Cluster61	rnd-6_family-908	Unknown
Cluster61	Polinton-2_DK	DNA/Maverick
Cluster62	whitefly_2_286577	MITE_TSD
Cluster62	whitefly_2_267679	MITE_Unknow
Cluster62	whitefly_3_125340	MITE_TSD
Cluster62	whitefly_1_155781	MITE_Unknow
Cluster62	whitefly_3_304514	MITE_Unknow
Cluster62	whitefly_2_101979	MITE_Unknow
Cluster62	whitefly_3_125340	MITE_TSD
Cluster62	whitefly_3_6262	MITE_Unknow
Cluster62	whitefly_3_6262	MITE_Unknow
Cluster62	(ACCTA)n	Simple_repeat
Cluster62	A-rich	Low_complexity
Cluster62	whitefly_3_6262	MITE_Unknow
Cluster62	whitefly_5_257231	MITE_Unknow
Cluster62	whitefly_3_144981	MITE_TSD
Cluster62	rnd-1_family-427	Unknown
Cluster62	rnd-1_family-232	LINE/RTE-BovB
Cluster62	rnd-6_family-2464	Unknown
Cluster62	rnd-6_family-313	Unknown
Cluster62	rnd-5_family-1134	Unknown
Cluster62	Gypsy-6-I_CR	LTR/Gypsy
Cluster63	(A)n	Simple_repeat
Cluster63	(AATA)n	Simple_repeat
Cluster63	A-rich	Low_complexity
Cluster63	rnd-5_family-309	LINE/Jockey
Cluster63	rnd-1_family-943	Unknown
Cluster63	SMARN2B	DNA/TcMar-ISRm11
Cluster64	(A)n	Simple_repeat
Cluster64	(GAT)n	Simple_repeat
Cluster64	whitefly_3_304514	MITE_Unknow
Cluster64	whitefly_4_265999	MITE_Unknow
Cluster64	rnd-6_family-7548	Unknown
Cluster64	rnd-6_family-7548	Unknown
Cluster64	rnd-6_family-7548	Unknown
Cluster64	rnd-5_family-316	Unknown
Cluster64	rnd-1_family-462	Unknown
Cluster64	rnd-5_family-316	Unknown
Cluster64	rnd-1_family-1017	Unknown
Cluster64	rnd-1_family-900	Unknown
Cluster64	rnd-1_family-981	Unknown
Cluster64	rnd-5_family-493	Unknown
Cluster64	rnd-1_family-525	Unknown
Cluster64	DIRS-45_XT	LTR/DIRS
Cluster64	Gypsy-8_SI-I	LTR/Gypsy
Cluster64	Gypsy-10_DRh-I	LTR
Cluster64	Gypsy-8_SI-I	LTR/Gypsy
Cluster64	Gypsy-10_DRh-I	LTR
Cluster64	Gypsy2_MH-I	LTR/Gypsy
Cluster64	Gypsy2_MH-I	LTR/Gypsy
Cluster64	Gypsy-19_LH-I	LTR
Cluster64	Gypsy-8_SI-I	LTR/Gypsy
Cluster65	whitefly_3_304514	MITE_Unknow
Cluster65	whitefly_5_230089	MITE_TSD
Cluster65	(ATTATAT)n	Simple_repeat
Cluster65	(TAA)n	Simple_repeat
Cluster65	(ATA)n	Simple_repeat
Cluster65	A-rich	Low_complexity
Cluster65	rnd-1_family-408	SINE?
Cluster65	rnd-5_family-138	LINE/Dong-R4
Cluster65	rnd-1_family-803	Unknown
Cluster65	rnd-1_family-803	Unknown
Cluster65	rnd-5_family-1215	LINE/Dong-R4
Cluster65	rnd-5_family-603	Unknown
Cluster65	rnd-5_family-603	Unknown
Cluster66	whitefly_5_209081	MITE_Unknow
Cluster66	whitefly_4_211683	MITE_TSD
Cluster66	(A)n	Simple_repeat
Cluster66	whitefly_3_9116	MITE_Unknow
Cluster66	whitefly_3_9116	MITE_Unknow
Cluster66	(ATTAA)n	Simple_repeat
Cluster66	whitefly_5_163286	MITE_Unknow
Cluster66	whitefly_4_276005	MITE_TSD
Cluster66	whitefly_4_276005	MITE_TSD
Cluster66	whitefly_2_133723	MITE_Unknow
Cluster66	rnd-5_family-1357	Unknown
Cluster66	rnd-1_family-340	Unknown
Cluster66	rnd-1_family-340	Unknown
Cluster66	Gypsy-20_OD-I	LTR/Gypsy
Cluster67	(T)n	Simple_repeat
Cluster67	(A)n	Simple_repeat
Cluster67	whitefly_5_310900	MITE_Unknow
Cluster67	whitefly_2_243647	MITE_Unknow
Cluster67	(AACAA)n	Simple_repeat
Cluster67	(TGCCGG)n	Simple_repeat
Cluster67	rnd-1_family-453	Unknown
Cluster67	rnd-1_family-381	Unknown
Cluster67	rnd-5_family-326	Unknown
Cluster67	tRNA-Leu-CTY	tRNA
Cluster67	Gypsy-26_CPB-I	LTR/Gypsy
Cluster67	COPIA3-I_OS	LTR/Copia
Cluster67	Copia-52_GM-I	LTR/Copia
Cluster67	Copia4-I_AG	LTR/Copia

## Sheet: 72HH
Cluster	Transposable Element (TE)	TE family
Cluster1	whitefly_1_38323	MITE_Unknow
Cluster1	whitefly_1_13415	MITE_TSD
Cluster1	whitefly_1_13415	MITE_TSD
Cluster1	(A)n	Simple_repeat
Cluster1	whitefly_4_181317	MITE_TSD
Cluster1	rnd-1_family-328	Unknown
Cluster1	rnd-6_family-1301	LINE/Jockey
Cluster1	rnd-5_family-3956	LINE/Jockey
Cluster1	rnd-5_family-309	LINE/Jockey
Cluster1	rnd-1_family-155	Unknown
Cluster1	rnd-4_family-447	Unknown
Cluster1	Helitron-1_DVir	RC/Helitron
Cluster1	Helitron-2_DVir	RC/Helitron
Cluster1	Helitron-6_DRh	RC/Helitron
Cluster2	whitefly_5_244203	MITE_Unknow
Cluster2	(T)n	Simple_repeat
Cluster2	(ATTAA)n	Simple_repeat
Cluster2	A-rich	Low_complexity
Cluster2	A-rich	Low_complexity
Cluster2	A-rich	Low_complexity
Cluster2	(TTC)n	Simple_repeat
Cluster2	rnd-1_family-337	Unknown
Cluster2	rnd-1_family-337	Unknown
Cluster2	rnd-5_family-1233	Unknown
Cluster2	rnd-5_family-1233	Unknown
Cluster3	whitefly_1_310865	MITE_TSD
Cluster3	whitefly_4_20124	MITE_Unknow
Cluster3	rnd-6_family-1078	LTR/Gypsy
Cluster3	Vingi-2_Acar	LINE/Jockey
Cluster3	RTE-3_DF	LINE/RTE-BovB
Cluster4	whitefly_2_127234	MITE_TSD
Cluster4	GA-rich	Low_complexity
Cluster4	(GTA)n	Simple_repeat
Cluster4	rnd-5_family-1310	LINE/R1
Cluster5	(TTAGATT)n	Simple_repeat
Cluster5	(TTAGATT)n	Simple_repeat
Cluster5	rnd-1_family-85	Unknown
Cluster5	rnd-5_family-1053	Unknown
Cluster5	rnd-1_family-833	Unknown
Cluster5	rnd-5_family-1294	DNA/Sola
Cluster5	rnd-6_family-7548	Unknown
Cluster5	Copia-5_DAn-I	LTR/Copia
Cluster6	rnd-1_family-107	Unknown
Cluster6	rnd-1_family-255	Unknown
Cluster7	(AATTC)n	Simple_repeat
Cluster7	(TTTC)n	Simple_repeat
Cluster7	(TTCTT)n	Simple_repeat
Cluster7	(C)n	Simple_repeat
Cluster7	rnd-5_family-136	DNA/Maverick
Cluster7	Polinton-2_TC	DNA/Maverick
Cluster8	whitefly_1_101544	MITE_Unknow
Cluster8	whitefly_3_304514	MITE_Unknow
Cluster8	whitefly_2_44449	MITE_Unknow
Cluster8	(TG)n	Simple_repeat
Cluster8	(TAT)n	Simple_repeat
Cluster8	(ACA)n	Simple_repeat
Cluster8	(T)n	Simple_repeat
Cluster8	(T)n	Simple_repeat
Cluster8	A-rich	Low_complexity
Cluster8	whitefly_3_304514	MITE_Unknow
Cluster8	rnd-1_family-45	Unknown
Cluster8	(TTAG)n	Simple_repeat
Cluster8	rnd-6_family-1257	LINE/L2
Cluster8	rnd-5_family-1558	Unknown
Cluster8	rnd-4_family-427	Unknown
Cluster8	rnd-5_family-1786	LINE/Penelope
Cluster8	rnd-4_family-427	Unknown
Cluster8	rnd-5_family-1051	Unknown
Cluster8	rnd-1_family-939	Unknown
Cluster8	Mariner-3_LHu	DNA
Cluster8	Mariner-91_HSal	DNA
Cluster8	Mariner-91_HSal	DNA
Cluster8	Mariner-91_HSal	DNA
Cluster8	Mariner-4_LHu	DNA
Cluster8	Copia17-ZM_I-int	LTR/Copia
Cluster9	whitefly_5_290796	MITE_Unknow
Cluster9	whitefly_2_218785	MITE_TSD
Cluster9	whitefly_3_134654	MITE_TSD
Cluster9	whitefly_2_251362	MITE_Unknow
Cluster9	rnd-1_family-139	LINE/Penelope
Cluster10	(T)n	Simple_repeat
Cluster10	rnd-1_family-907	Unknown
Cluster11	whitefly_2_258033	MITE_TSD
Cluster11	whitefly_4_220407	MITE_Unknow
Cluster11	whitefly_5_271141	MITE_TSD
Cluster11	(ATA)n	Simple_repeat
Cluster11	(ATAGT)n	Simple_repeat
Cluster11	(AATA)n	Simple_repeat
Cluster11	(ATAGT)n	Simple_repeat
Cluster11	(ATA)n	Simple_repeat
Cluster11	whitefly_3_164593	MITE_TSD
Cluster11	whitefly_2_243647	MITE_Unknow
Cluster11	rnd-4_family-1257	Unknown
Cluster11	rnd-5_family-2718	LINE/R1
Cluster11	rnd-5_family-79	Unknown
Cluster11	rnd-1_family-793	Unknown
Cluster11	rnd-1_family-989	Unknown
Cluster12	(T)n	Simple_repeat
Cluster12	whitefly_3_255480	MITE_Unknow
Cluster12	whitefly_1_38323	MITE_Unknow
Cluster12	BEL-21_CQ-I	LTR/Pao
Cluster13	whitefly_3_134067	MITE_Unknow
Cluster13	whitefly_4_259236	MITE_Unknow
Cluster13	whitefly_4_176319	MITE_Unknow
Cluster13	whitefly_1_38323	MITE_Unknow
Cluster13	rnd-5_family-1134	Unknown
Cluster13	rnd-6_family-313	Unknown
Cluster13	rnd-6_family-2464	Unknown
Cluster14	whitefly_4_126660	MITE_Unknow
Cluster14	whitefly_3_129955	MITE_TSD
Cluster14	(GGTAGA)n	Simple_repeat
Cluster14	rnd-6_family-4539	LTR/Pao
Cluster14	rnd-6_family-4539	LTR/Pao
Cluster14	rnd-6_family-4539	LTR/Pao
Cluster14	rnd-1_family-1003	Unknown
Cluster14	rnd-1_family-1003	Unknown
Cluster14	Copia-113_AA-I	LTR/Copia
Cluster15	(TTATT)n	Simple_repeat
Cluster15	whitefly_2_61603	MITE_TSD
Cluster15	whitefly_5_269447	MITE_Unknow
Cluster15	whitefly_2_61603	MITE_TSD
Cluster15	Mariner-1_AP	DNA/TcMar-m44
Cluster16	(TACTTT)n	Simple_repeat
Cluster16	(ATAA)n	Simple_repeat
Cluster16	(TTGTTATC)n	Simple_repeat
Cluster16	(TAAA)n	Simple_repeat
Cluster16	(CTTTC)n	Simple_repeat
Cluster16	rnd-1_family-882	Unknown
Cluster17	(T)n	Simple_repeat
Cluster17	whitefly_4_220407	MITE_Unknow
Cluster17	R1-2_AP	LINE/R1
Cluster17	LOA-2_DYa	LINE/LOA
Cluster18	whitefly_4_220407	MITE_Unknow
Cluster18	(T)n	Simple_repeat
Cluster18	whitefly_4_220407	MITE_Unknow
Cluster18	whitefly_5_87688	MITE_Unknow
Cluster18	A-rich	Low_complexity
Cluster18	(AG)n	Simple_repeat
Cluster18	(TTG)n	Simple_repeat
Cluster18	A-rich	Low_complexity
Cluster18	(T)n	Simple_repeat
Cluster18	(CGG)n	Simple_repeat
Cluster18	rnd-5_family-70	Unknown
Cluster18	rnd-1_family-748	Unknown
Cluster18	rnd-6_family-1988	Unknown
Cluster18	Gypsy-91_MLP-I	LTR/Gypsy
Cluster18	Polinton-2_TC	DNA/Maverick
Cluster18	hATm-1_HR	DNA/hAT-hATm
Cluster18	hAT-4_AP	DNA/hAT-hATm
Cluster19	(T)n	Simple_repeat
Cluster19	whitefly_4_12167	MITE_Unknow
Cluster19	Jockey-4_DT	LINE/Jockey
Cluster19	Jockey-4_DRh	LTR
Cluster19	Jockey-5_DAn	LINE/Jockey
Cluster20	whitefly_1_56700	MITE_Unknow
Cluster20	whitefly_2_46110	MITE_Unknow
Cluster20	(TTATCA)n	Simple_repeat
Cluster20	(ACCTA)n	Simple_repeat
Cluster20	(TTAGG)n	Simple_repeat
Cluster20	A-rich	Low_complexity
Cluster20	rnd-5_family-309	LINE/Jockey
Cluster20	rnd-6_family-7548	Unknown
Cluster20	rnd-6_family-1534	LINE/R1
Cluster20	rnd-6_family-7548	Unknown
Cluster21	(AAAAGCAATT)n	Simple_repeat
Cluster21	(AGCTGGA)n	Simple_repeat
Cluster21	rnd-6_family-4539	LTR/Pao
Cluster21	rnd-1_family-745	LTR/Pao
Cluster22	(CTG)n	Simple_repeat
Cluster22	(TAACC)n	Simple_repeat
Cluster22	rnd-6_family-7548	Unknown
Cluster22	rnd-1_family-1017	Unknown
Cluster22	rnd-1_family-900	Unknown
Cluster22	rnd-1_family-900	Unknown
Cluster22	rnd-1_family-981	Unknown
Cluster22	rnd-1_family-981	Unknown
Cluster22	rnd-5_family-62	Unknown
Cluster22	Academ-1_AP	DNA/Academ
Cluster23	(A)n	Simple_repeat
Cluster23	rnd-5_family-622	LTR/Pao
Cluster23	rnd-5_family-622	LTR/Pao
Cluster23	LSU-rRNA_Hsa	rRNA
Cluster24	GA-rich	Low_complexity
Cluster24	(T)n	Simple_repeat
Cluster24	A-rich	Low_complexity
Cluster24	(A)n	Simple_repeat
Cluster24	whitefly_1_75334	MITE_TSD
Cluster24	whitefly_3_66315	MITE_TSD
Cluster24	rnd-5_family-622	LTR/Pao
Cluster24	rnd-1_family-745	LTR/Pao
Cluster24	rnd-5_family-3122	Unknown
Cluster24	rnd-5_family-3122	Unknown
Cluster24	RTEX-15_CGi	LINE/RTE-X
Cluster24	Gypsy-24-I_NV	LTR/Gypsy
Cluster25	(AACCATG)n	Simple_repeat
Cluster25	whitefly_5_1101	MITE_Unknow
Cluster25	(TCC)n	Simple_repeat
Cluster25	(TCCGCT)n	Simple_repeat
Cluster25	whitefly_1_153908	MITE_TSD
Cluster25	whitefly_4_295864	MITE_Unknow
Cluster25	whitefly_2_46190	MITE_Unknow
Cluster25	rnd-1_family-27	Unknown
Cluster25	rnd-5_family-1218	Unknown
Cluster25	rnd-6_family-7548	Unknown
Cluster25	rnd-3_family-432	DNA/hAT-hAT5
Cluster25	Gypsy-136_ZM-I	LTR/Gypsy
Cluster25	Copia-3_Cfl-I	LTR
Cluster25	Copia1-I_DM	LTR/Copia
Cluster26	whitefly_1_68273	MITE_TSD
Cluster27	whitefly_4_219016	MITE_TSD
Cluster27	whitefly_3_231668	MITE_TSD
Cluster27	whitefly_4_9697	MITE_TSD
Cluster27	GA-rich	Low_complexity
Cluster27	whitefly_4_95386	MITE_TSD
Cluster27	rnd-1_family-679	Unknown
Cluster27	rnd-5_family-1354	LTR/Copia
Cluster27	rnd-5_family-1354	LTR/Copia
Cluster27	Copia-1_DBi-I	LTR/Copia
Cluster27	Copia-9_DWil-I	LTR/Copia
Cluster27	Copia-9_DWil-I	LTR/Copia
Cluster27	Copia-1_PAb-I	LTR
Cluster27	Copia-9_DWil-I	LTR/Copia
Cluster28	(CATA)n	Simple_repeat
Cluster28	(T)n	Simple_repeat
Cluster28	(A)n	Simple_repeat
Cluster28	A-rich	Low_complexity
Cluster28	(AACA)n	Simple_repeat
Cluster28	whitefly_5_107289	MITE_TSD
Cluster28	Sola1-2_LG	DNA/Sola
Cluster29	rnd-5_family-2001	Unknown
Cluster29	tRNA-Leu-CTY	tRNA
Cluster30	(C)n	Simple_repeat
Cluster30	(TTTA)n	Simple_repeat
Cluster30	(TAA)n	Simple_repeat
Cluster30	(ATTT)n	Simple_repeat
Cluster30	(AGCC)n	Simple_repeat
Cluster30	(A)n	Simple_repeat
Cluster30	(TTTTTGT)n	Simple_repeat
Cluster30	rnd-6_family-7548	Unknown
Cluster30	rnd-6_family-165	Unknown
Cluster30	rnd-5_family-1117	Unknown
Cluster30	rnd-5_family-1532	Unknown
Cluster30	Gypsy-56_CGi-I	LTR/Gypsy
Cluster32	(TTATAA)n	Simple_repeat
Cluster32	(TGA)n	Simple_repeat
Cluster32	(CTCG)n	Simple_repeat
Cluster32	(TATATAA)n	Simple_repeat
Cluster32	(C)n	Simple_repeat
Cluster32	(A)n	Simple_repeat
Cluster32	whitefly_2_226114	MITE_Unknow
Cluster32	rnd-1_family-723	SINE/tRNA
Cluster32	rnd-6_family-1624	Unknown
Cluster32	rnd-6_family-1624	Unknown
Cluster32	rnd-4_family-1010	Unknown
Cluster32	rnd-5_family-1278	DNA/CMC-Transib
Cluster32	Kolobok-1_LMi	DNA
Cluster33	whitefly_2_256531	MITE_Unknow
Cluster33	whitefly_2_243647	MITE_Unknow
Cluster33	whitefly_4_242573	MITE_Unknow
Cluster33	whitefly_3_274651	MITE_TSD
Cluster33	(T)n	Simple_repeat
Cluster33	whitefly_1_271351	MITE_TSD
Cluster33	whitefly_4_95386	MITE_TSD
Cluster33	(A)n	Simple_repeat
Cluster33	whitefly_1_101544	MITE_Unknow
Cluster33	rnd-1_family-44	Unknown
Cluster33	rnd-3_family-432	DNA/hAT-hAT5
Cluster33	rnd-5_family-2417	LTR/Gypsy
Cluster33	rnd-5_family-690	Unknown
Cluster33	rnd-5_family-1468	Unknown
Cluster34	whitefly_4_220407	MITE_Unknow
Cluster34	(AAG)n	Simple_repeat
Cluster34	(A)n	Simple_repeat
Cluster34	(T)n	Simple_repeat
Cluster34	rnd-1_family-235	Unknown
Cluster34	rnd-1_family-405	SINE/tRNA-L2
Cluster34	rnd-5_family-541	LINE/Jockey
Cluster34	rnd-1_family-286	Unknown
Cluster34	rnd-5_family-523	Unknown
Cluster35	(TTAAC)n	Simple_repeat
Cluster35	A-rich	Low_complexity
Cluster35	(AATGA)n	Simple_repeat
Cluster35	rnd-6_family-2367	Unknown
Cluster35	rnd-6_family-2367	Unknown
Cluster35	rnd-6_family-2367	Unknown
Cluster36	(AGAAC)n	Simple_repeat
Cluster36	whitefly_4_159133	MITE_Unknow
Cluster36	(ATAATAT)n	Simple_repeat
Cluster36	whitefly_4_159133	MITE_Unknow
Cluster36	whitefly_4_159133	MITE_Unknow
Cluster36	whitefly_4_159133	MITE_Unknow
Cluster36	(ATAATAT)n	Simple_repeat
Cluster36	whitefly_4_159133	MITE_Unknow
Cluster36	(ACCTA)n	Simple_repeat
Cluster36	(CTCTGA)n	Simple_repeat
Cluster36	(ATT)n	Simple_repeat
Cluster36	(T)n	Simple_repeat
Cluster36	(TAT)n	Simple_repeat
Cluster36	(TTA)n	Simple_repeat
Cluster36	(ATT)n	Simple_repeat
Cluster36	(ATT)n	Simple_repeat
Cluster36	(TAT)n	Simple_repeat
Cluster36	whitefly_3_35541	MITE_Unknow
Cluster36	(A)n	Simple_repeat
Cluster36	(TAT)n	Simple_repeat
Cluster36	(GAACTTC)n	Simple_repeat
Cluster36	(ACCTA)n	Simple_repeat
Cluster36	(CTCTGA)n	Simple_repeat
Cluster36	(ATT)n	Simple_repeat
Cluster36	(T)n	Simple_repeat
Cluster36	(TAT)n	Simple_repeat
Cluster36	(TTA)n	Simple_repeat
Cluster36	(ATT)n	Simple_repeat
Cluster36	(TAT)n	Simple_repeat
Cluster36	(TAT)n	Simple_repeat
Cluster36	whitefly_3_35541	MITE_Unknow
Cluster36	(A)n	Simple_repeat
Cluster36	whitefly_5_30586	MITE_Unknow
Cluster36	(T)n	Simple_repeat
Cluster36	(TTTC)n	Simple_repeat
Cluster36	(AAT)n	Simple_repeat
Cluster36	whitefly_2_251362	MITE_Unknow
Cluster36	(G)n	Simple_repeat
Cluster36	(T)n	Simple_repeat
Cluster36	(ACCTA)n	Simple_repeat
Cluster36	whitefly_5_230089	MITE_TSD
Cluster36	whitefly_3_92090	MITE_Unknow
Cluster36	whitefly_3_297926	MITE_Unknow
Cluster36	(TAA)n	Simple_repeat
Cluster36	(TAA)n	Simple_repeat
Cluster36	(ACCTA)n	Simple_repeat
Cluster36	whitefly_3_297926	MITE_Unknow
Cluster36	whitefly_2_74378	MITE_Unknow
Cluster36	whitefly_3_35541	MITE_Unknow
Cluster36	whitefly_1_122207	MITE_Unknow
Cluster36	whitefly_4_73806	MITE_Unknow
Cluster36	whitefly_3_22252	MITE_Unknow
Cluster36	whitefly_4_130717	MITE_Unknow
Cluster36	whitefly_1_262205	MITE_TSD
Cluster36	rnd-1_family-433	Unknown
Cluster36	rnd-5_family-603	Unknown
Cluster36	rnd-5_family-603	Unknown
Cluster36	rnd-5_family-603	Unknown
Cluster36	rnd-5_family-603	Unknown
Cluster36	rnd-5_family-603	Unknown
Cluster36	rnd-5_family-1215	LINE/Dong-R4
Cluster36	rnd-1_family-803	Unknown
Cluster36	A-rich	Low_complexity
Cluster36	rnd-1_family-1089	Unknown
Cluster36	rnd-1_family-1089	Unknown
Cluster36	rnd-6_family-2336	Unknown
Cluster36	BEL-43_AA-I	LTR/Pao
Cluster36	CR1-109_AAe	LINE/CR1
Cluster36	CR1-109_AAe	LINE/CR1
Cluster36	CR1-109_AAe	LINE/CR1
Cluster36	CR1-109_AAe	LINE/CR1
Cluster36	LINE1-62B_SBi	LINE/L1
Cluster36	MuDR7x_AP	DNA/MULE-MuDR
Cluster37	whitefly_3_293159	MITE_Unknow
Cluster37	whitefly_5_200195	MITE_TSD
Cluster37	whitefly_5_200195	MITE_TSD
Cluster37	(TTCTT)n	Simple_repeat
Cluster37	(T)n	Simple_repeat
Cluster37	whitefly_1_73540	MITE_Unknow
Cluster37	whitefly_1_67306	MITE_Unknow
Cluster37	whitefly_5_200195	MITE_TSD
Cluster37	(CTTT)n	Simple_repeat
Cluster37	A-rich	Low_complexity
Cluster37	whitefly_5_200195	MITE_TSD
Cluster37	rnd-5_family-1532	Unknown
Cluster37	rnd-5_family-1051	Unknown
Cluster37	rnd-1_family-535	Unknown
Cluster37	rnd-5_family-1532	Unknown
Cluster37	rnd-5_family-2087	Unknown
Cluster37	rnd-5_family-1925	LINE/Jockey
Cluster38	A-rich	Low_complexity
Cluster38	A-rich	Low_complexity
Cluster38	whitefly_2_76650	MITE_Unknow
Cluster38	(TGTAC)n	Simple_repeat
Cluster38	whitefly_2_60651	MITE_TSD
Cluster38	rnd-5_family-438	Unknown
Cluster38	rnd-5_family-438	Unknown
Cluster38	rnd-1_family-828	Unknown
Cluster38	rnd-1_family-886	Unknown
Cluster38	rnd-5_family-1057	DNA
Cluster38	Gypsy-24_DAn-I	LTR/Gypsy
Cluster39	(ATAA)n	Simple_repeat
Cluster39	(TTA)n	Simple_repeat
Cluster39	rnd-1_family-803	Unknown
Cluster39	rnd-5_family-1215	LINE/Dong-R4
Cluster40	whitefly_2_255317	MITE_Unknow
Cluster40	whitefly_3_194980	MITE_TSD
Cluster40	(C)n	Simple_repeat
Cluster40	whitefly_4_183080	MITE_Unknow
Cluster40	(G)n	Simple_repeat
Cluster40	whitefly_4_94392	MITE_Unknow
Cluster40	whitefly_4_211683	MITE_TSD
Cluster40	whitefly_4_128367	MITE_Unknow
Cluster40	(T)n	Simple_repeat
Cluster40	GA-rich	Low_complexity
Cluster40	rnd-1_family-483	Unknown
Cluster40	rnd-1_family-518	Unknown
Cluster40	rnd-1_family-483	Unknown
Cluster40	rnd-5_family-1532	Unknown
Cluster40	rnd-5_family-1532	Unknown
Cluster40	rnd-6_family-2696	Unknown
Cluster40	rnd-6_family-2696	Unknown
Cluster40	rnd-6_family-2682	Unknown
Cluster40	rnd-6_family-7548	Unknown
Cluster41	whitefly_2_106056	MITE_Unknow
Cluster41	Gypsy-36-I_NV	LTR/Gypsy
Cluster42	(T)n	Simple_repeat
Cluster42	whitefly_2_144912	MITE_TSD
Cluster42	A-rich	Low_complexity
Cluster42	rnd-5_family-2087	Unknown
Cluster42	hAT-16_CPB	DNA/hAT-Tip100
Cluster42	hAT-32_CPB	DNA/hAT-Tip100
Cluster42	hAT-28_LCh	DNA
Cluster42	Gypsy-9_DBp-I	LTR
Cluster42	LYDIA_I-int	LTR/Gypsy
Cluster42	Gypsy-5_PBa-I	LTR
Cluster42	LYDIA_I-int	LTR/Gypsy
Cluster43	whitefly_4_115189	MITE_Unknow
Cluster43	whitefly_3_276116	MITE_Unknow
Cluster43	whitefly_1_170130	MITE_Unknow
Cluster43	A-rich	Low_complexity
Cluster43	(A)n	Simple_repeat
Cluster43	(TTTAACA)n	Simple_repeat
Cluster43	A-rich	Low_complexity
Cluster43	whitefly_5_164361	MITE_Unknow
Cluster43	whitefly_1_200927	MITE_Unknow
Cluster43	whitefly_5_74092	MITE_TSD
Cluster43	whitefly_5_74092	MITE_TSD
Cluster43	rnd-6_family-7548	Unknown
Cluster43	rnd-1_family-280	Unknown
Cluster43	rnd-1_family-132	Unknown
Cluster43	Jockey-7_DPer	LINE/Jockey
Cluster43	Polinton-1_CB	DNA/Maverick
Cluster44	(A)n	Simple_repeat
Cluster44	(TTTTAC)n	Simple_repeat
Cluster44	rnd-6_family-1301	LINE/Jockey
Cluster44	rnd-1_family-424	Unknown
Cluster44	Copia-14_LH-I	LTR
Cluster44	piggyBac-2_Lch	DNA
Cluster44	piggyBac-14_SM	DNA/PiggyBac
Cluster45	(TTTC)n	Simple_repeat
Cluster45	(CAATTT)n	Simple_repeat
Cluster45	rnd-6_family-1372	LINE/RTE-BovB
Cluster45	rnd-1_family-280	Unknown
Cluster45	rnd-5_family-38	LINE/Jockey
Cluster45	rnd-5_family-1925	LINE/Jockey
Cluster45	rnd-5_family-1925	LINE/Jockey
Cluster45	rnd-1_family-885	Unknown
Cluster46	whitefly_1_298646	MITE_TSD
Cluster46	whitefly_2_46190	MITE_Unknow
Cluster46	whitefly_3_69824	MITE_Unknow
Cluster46	A-rich	Low_complexity
Cluster46	(A)n	Simple_repeat
Cluster46	whitefly_4_82363	MITE_Unknow
Cluster46	whitefly_4_82363	MITE_Unknow
Cluster46	(C)n	Simple_repeat
Cluster46	(T)n	Simple_repeat
Cluster46	whitefly_1_191825	MITE_Unknow
Cluster46	(TTTCTTC)n	Simple_repeat
Cluster46	(A)n	Simple_repeat
Cluster46	(C)n	Simple_repeat
Cluster46	rnd-5_family-586	Unknown
Cluster46	rnd-5_family-1532	Unknown
Cluster46	rnd-1_family-833	Unknown
Cluster46	rnd-1_family-833	Unknown
Cluster46	rnd-1_family-833	Unknown
Cluster46	rnd-5_family-100	LINE/Penelope
Cluster46	rnd-5_family-2674	Unknown
Cluster46	rnd-5_family-1532	Unknown
Cluster46	Copia-3_SI-I	LTR/Copia
Cluster47	(TTTT)n	Simple_repeat
Cluster47	(A)n	Simple_repeat
Cluster47	GA-rich	Low_complexity
Cluster47	A-rich	Low_complexity
Cluster47	(A)n	Simple_repeat
Cluster47	(TATTA)n	Simple_repeat
Cluster47	A-rich	Low_complexity
Cluster47	whitefly_3_134067	MITE_Unknow
Cluster47	rnd-1_family-275	Unknown
Cluster47	Polinton-1_TC	DNA/Maverick
Cluster48	(TTATAC)n	Simple_repeat
Cluster48	whitefly_4_109912	MITE_Unknow
Cluster49	rnd-6_family-124	Unknown
Cluster49	rnd-1_family-745	LTR/Pao
Cluster49	Kolobok-8_LMi	DNA
Cluster49	Copia-3_DBp-I	LTR/Copia
Cluster49	BEL-20_AA-I	LTR/Pao
Cluster49	BEL-6_LH-I	LTR
Cluster50	whitefly_5_290796	MITE_Unknow
Cluster50	A-rich	Low_complexity
Cluster50	(C)n	Simple_repeat
Cluster50	(TTTTATC)n	Simple_repeat
Cluster50	whitefly_5_23040	MITE_TSD
Cluster50	whitefly_5_23040	MITE_TSD
Cluster50	(GCC)n	Simple_repeat
Cluster50	(AT)n	Simple_repeat
Cluster50	(C)n	Simple_repeat
Cluster50	(GCC)n	Simple_repeat
Cluster50	(TA)n	Simple_repeat
Cluster50	(AT)n	Simple_repeat
Cluster50	(TA)n	Simple_repeat
Cluster50	(GGTTA)n	Simple_repeat
Cluster50	whitefly_3_276116	MITE_Unknow
Cluster50	whitefly_3_159607	MITE_Unknow
Cluster50	(ATT)n	Simple_repeat
Cluster50	rnd-1_family-536	Unknown
Cluster50	rnd-5_family-2183	DNA/MULE-MuDR
Cluster50	rnd-1_family-1	Unknown
Cluster50	rnd-6_family-7548	Unknown
Cluster50	rnd-1_family-412	Unknown
Cluster50	Gypsy-13_LH-I	LTR
Cluster50	Gypsy-13_LH-I	LTR
Cluster50	hAT-17_Croc	DNA/hAT-Ac
Cluster50	Dong_FR	LINE/Dong-R4
Cluster51	GA-rich	Low_complexity
Cluster51	(TAACTTG)n	Simple_repeat
Cluster51	rnd-4_family-415	Unknown
Cluster51	rnd-5_family-2529	Unknown
Cluster51	rnd-6_family-395	Unknown
Cluster52	(AGCATAA)n	Simple_repeat
Cluster52	(A)n	Simple_repeat
Cluster52	GA-rich	Low_complexity
Cluster52	(AATAAGA)n	Simple_repeat
Cluster52	whitefly_5_179329	MITE_Unknow
Cluster52	whitefly_4_82363	MITE_Unknow
Cluster52	whitefly_4_82363	MITE_Unknow
Cluster52	whitefly_2_145661	MITE_Unknow
Cluster52	rnd-6_family-7548	Unknown
Cluster52	rnd-5_family-1068	Unknown
Cluster52	rnd-6_family-1534	LINE/R1
Cluster52	rnd-5_family-2417	LTR/Gypsy
Cluster52	rnd-5_family-2417	LTR/Gypsy
Cluster52	rnd-6_family-820	LINE/I
Cluster52	rnd-6_family-1301	LINE/Jockey
Cluster52	rnd-6_family-7548	Unknown
Cluster52	rnd-6_family-7548	Unknown
Cluster52	rnd-6_family-7548	Unknown
Cluster52	rnd-6_family-7548	Unknown
Cluster52	rnd-6_family-7548	Unknown
Cluster52	rnd-3_family-152	Unknown
Cluster52	rnd-1_family-1062	Unknown
Cluster52	rnd-4_family-420	Unknown
Cluster52	rnd-4_family-2050	DNA/hAT-hAT5
Cluster53	(T)n	Simple_repeat
Cluster53	(TAACC)n	Simple_repeat
Cluster53	(AAT)n	Simple_repeat
Cluster53	(GGAGC)n	Simple_repeat
Cluster53	whitefly_5_179329	MITE_Unknow
Cluster53	whitefly_1_155781	MITE_Unknow
Cluster53	whitefly_5_179329	MITE_Unknow
Cluster53	rnd-5_family-697	Unknown
Cluster53	rnd-5_family-2005	LINE/Dong-R4
Cluster53	rnd-1_family-692	Unknown
Cluster53	rnd-1_family-1020	Unknown
Cluster53	rnd-1_family-745	LTR/Pao
Cluster53	rnd-5_family-664	Unknown
Cluster53	rnd-6_family-78	Unknown
Cluster53	Copia-3_DAn-I	LTR/Copia
Cluster54	whitefly_3_128739	MITE_TSD
Cluster54	(TTTC)n	Simple_repeat
Cluster56	(TTA)n	Simple_repeat
Cluster56	A-rich	Low_complexity
Cluster56	(TGA)n	Simple_repeat
Cluster56	(TACTT)n	Simple_repeat
Cluster56	(TTTA)n	Simple_repeat
Cluster56	(A)n	Simple_repeat
Cluster56	whitefly_4_288155	MITE_TSD
Cluster56	whitefly_4_288155	MITE_TSD
Cluster56	rnd-4_family-82	Unknown
Cluster56	rnd-6_family-2075	Unknown
Cluster57	(TATA)n	Simple_repeat
Cluster57	whitefly_2_17658	MITE_TSD
Cluster57	rnd-6_family-78	Unknown
Cluster57	Polinton-1_SPU	DNA/Maverick
Cluster57	Polinton-8_NVi	DNA/Maverick
Cluster57	Polinton-1_TC	DNA/Maverick
Cluster57	Polinton-1_SPU	DNA/Maverick
Cluster57	Polinton-8_NVi	DNA/Maverick
Cluster57	Polinton-1_TC	DNA/Maverick
Cluster57	Polinton-2_SP	DNA/Maverick
Cluster57	Polinton-2_XT	DNA/Maverick
Cluster57	Polinton-1_DR	DNA/Maverick
Cluster57	Polinton-2_XT	DNA/Maverick
Cluster58	(AATA)n	Simple_repeat
Cluster58	whitefly_3_52815	MITE_Unknow
Cluster58	whitefly_1_5534	MITE_Unknow
Cluster58	whitefly_5_112623	MITE_Unknow
Cluster58	rnd-1_family-835	Unknown
Cluster58	rnd-1_family-169	Unknown
Cluster58	rnd-5_family-1053	Unknown
Cluster58	CR1-1_Lme	LINE/CR1
Cluster59	(AATTAT)n	Simple_repeat
Cluster59	(GGC)n	Simple_repeat
Cluster59	(A)n	Simple_repeat
Cluster59	rnd-1_family-995	Unknown
Cluster59	R1-2_DEu	LINE/R1
Cluster59	SART-1_LHu	LINE
Cluster60	(T)n	Simple_repeat
Cluster60	rnd-1_family-926	Unknown
Cluster60	rnd-5_family-1322	Unknown
Cluster60	rnd-5_family-1243	Unknown
Cluster60	rnd-5_family-1243	Unknown
Cluster60	rnd-4_family-427	Unknown
Cluster60	rnd-5_family-1031	Unknown
Cluster60	rnd-4_family-432	LINE/Jockey
Cluster60	rnd-5_family-1051	Unknown
Cluster60	rnd-5_family-1051	Unknown
Cluster60	rnd-1_family-833	Unknown
Cluster60	rnd-1_family-738	Unknown
Cluster60	ERVB2_2-I_RN	LTR/ERVK
Cluster60	BEL-1_DWil-I	LTR/Pao
Cluster60	Ag-Jock-1	LINE/Jockey
Cluster60	Tx1-3_PM	LINE/L1-Tx1
Cluster60	Ag-Jock-1	LINE/Jockey
Cluster61	(G)n	Simple_repeat
Cluster61	(ATATTT)n	Simple_repeat
Cluster61	(A)n	Simple_repeat
Cluster61	(TGAA)n	Simple_repeat
Cluster61	Academ-1_BM	DNA/Academ
Cluster62	whitefly_5_114535	MITE_Unknow
Cluster62	whitefly_1_101544	MITE_Unknow
Cluster62	(TC)n	Simple_repeat
Cluster62	A-rich	Low_complexity
Cluster62	(TTATTC)n	Simple_repeat
Cluster62	whitefly_2_94499	MITE_TSD
Cluster62	whitefly_5_183540	MITE_Unknow
Cluster62	whitefly_5_212680	MITE_Unknow
Cluster62	(G)n	Simple_repeat
Cluster62	whitefly_3_197937	MITE_TSD
Cluster62	(G)n	Simple_repeat
Cluster62	whitefly_3_274024	MITE_Unknow
Cluster62	rnd-1_family-464	Unknown
Cluster62	rnd-5_family-38	LINE/Jockey
Cluster62	rnd-1_family-85	Unknown
Cluster63	A-rich	Low_complexity
Cluster63	rnd-1_family-842	Unknown
Cluster63	rnd-5_family-1346	Unknown
Cluster63	(AAT)n	Simple_repeat
Cluster63	Gypsy-41_GM-I	LTR/Gypsy
Cluster64	(A)n	Simple_repeat
Cluster64	(ATTTC)n	Simple_repeat
Cluster64	(T)n	Simple_repeat
Cluster64	whitefly_4_236220	MITE_Unknow
Cluster64	(A)n	Simple_repeat
Cluster64	whitefly_5_184761	MITE_Unknow
Cluster64	whitefly_4_35948	MITE_Unknow
Cluster64	whitefly_1_228150	MITE_Unknow
Cluster64	rnd-6_family-1011	Unknown
Cluster64	rnd-6_family-1011	Unknown
Cluster64	rnd-6_family-908	Unknown
Cluster64	Polinton-2_DK	DNA/Maverick
Cluster65	whitefly_2_286577	MITE_TSD
Cluster65	whitefly_2_267679	MITE_Unknow
Cluster65	whitefly_3_125340	MITE_TSD
Cluster65	whitefly_1_155781	MITE_Unknow
Cluster65	whitefly_3_304514	MITE_Unknow
Cluster65	whitefly_2_101979	MITE_Unknow
Cluster65	whitefly_3_125340	MITE_TSD
Cluster66	(A)n	Simple_repeat
Cluster66	(AATA)n	Simple_repeat
Cluster66	A-rich	Low_complexity
Cluster66	rnd-5_family-309	LINE/Jockey
Cluster66	rnd-1_family-943	Unknown
Cluster66	SMARN2B	DNA/TcMar-ISRm11
Cluster67	(A)n	Simple_repeat
Cluster67	(GAT)n	Simple_repeat
Cluster67	whitefly_3_304514	MITE_Unknow
Cluster67	whitefly_4_265999	MITE_Unknow
Cluster67	(T)n	Simple_repeat
Cluster67	(TTTTC)n	Simple_repeat
Cluster67	whitefly_1_102009	MITE_Unknow
Cluster67	whitefly_4_175527	MITE_TSD
Cluster67	(TAA)n	Simple_repeat
Cluster67	(ATTATT)n	Simple_repeat
Cluster67	(ATT)n	Simple_repeat
Cluster67	(TATGAA)n	Simple_repeat
Cluster67	(TAATAT)n	Simple_repeat
Cluster67	rnd-6_family-7548	Unknown
Cluster67	rnd-6_family-7548	Unknown
Cluster67	rnd-6_family-7548	Unknown
Cluster67	rnd-5_family-316	Unknown
Cluster67	rnd-1_family-462	Unknown
Cluster67	rnd-5_family-316	Unknown
Cluster67	rnd-1_family-1017	Unknown
Cluster67	rnd-1_family-900	Unknown
Cluster67	rnd-1_family-981	Unknown
Cluster67	rnd-5_family-493	Unknown
Cluster67	rnd-1_family-525	Unknown
Cluster67	rnd-5_family-465	Unknown
Cluster67	rnd-1_family-408	SINE?
Cluster67	rnd-6_family-7548	Unknown
Cluster67	DIRS-45_XT	LTR/DIRS
Cluster67	Gypsy-8_SI-I	LTR/Gypsy
Cluster67	Gypsy-10_DRh-I	LTR
Cluster67	Gypsy-8_SI-I	LTR/Gypsy
Cluster67	Gypsy-10_DRh-I	LTR
Cluster67	Gypsy2_MH-I	LTR/Gypsy
Cluster67	Gypsy2_MH-I	LTR/Gypsy
Cluster67	Gypsy-19_LH-I	LTR
Cluster67	Gypsy-8_SI-I	LTR/Gypsy
Cluster68	whitefly_3_304514	MITE_Unknow
Cluster68	whitefly_5_230089	MITE_TSD
Cluster68	(ATTATAT)n	Simple_repeat
Cluster68	(TAA)n	Simple_repeat
Cluster68	(ATA)n	Simple_repeat
Cluster68	A-rich	Low_complexity
Cluster68	rnd-1_family-408	SINE?
Cluster68	rnd-5_family-138	LINE/Dong-R4
Cluster68	rnd-1_family-803	Unknown
Cluster68	rnd-1_family-803	Unknown
Cluster68	rnd-5_family-1215	LINE/Dong-R4
Cluster68	rnd-5_family-603	Unknown
Cluster68	rnd-5_family-603	Unknown
Cluster69	whitefly_5_209081	MITE_Unknow
Cluster69	whitefly_4_211683	MITE_TSD
Cluster69	(A)n	Simple_repeat
Cluster69	whitefly_3_9116	MITE_Unknow
Cluster69	whitefly_3_9116	MITE_Unknow
Cluster69	(ATTAA)n	Simple_repeat
Cluster69	whitefly_5_163286	MITE_Unknow
Cluster69	whitefly_4_276005	MITE_TSD
Cluster69	whitefly_4_276005	MITE_TSD
Cluster69	whitefly_2_133723	MITE_Unknow
Cluster69	rnd-5_family-1357	Unknown
Cluster69	rnd-1_family-340	Unknown
Cluster69	rnd-1_family-340	Unknown
Cluster69	Gypsy-20_OD-I	LTR/Gypsy
Cluster70	(A)n	Simple_repeat
Cluster70	whitefly_2_286577	MITE_TSD
Cluster70	(ATT)n	Simple_repeat
Cluster70	whitefly_3_71984	MITE_Unknow
Cluster71	(T)n	Simple_repeat
Cluster71	(A)n	Simple_repeat
Cluster71	whitefly_5_310900	MITE_Unknow
Cluster71	whitefly_2_243647	MITE_Unknow
Cluster71	(AACAA)n	Simple_repeat
Cluster71	(TGCCGG)n	Simple_repeat
Cluster71	rnd-1_family-453	Unknown
Cluster71	rnd-1_family-381	Unknown
Cluster71	rnd-5_family-326	Unknown
Cluster71	tRNA-Leu-CTY	tRNA
Cluster71	Gypsy-26_CPB-I	LTR/Gypsy
Cluster71	COPIA3-I_OS	LTR/Copia
Cluster71	Copia-52_GM-I	LTR/Copia
Cluster71	Copia4-I_AG	LTR/Copia

## Sheet: 72HV
Cluster	Transposable Element (TE)	TE family
Cluster1	whitefly_1_38323	MITE_Unknow
Cluster1	whitefly_1_13415	MITE_TSD
Cluster1	whitefly_1_13415	MITE_TSD
Cluster1	(A)n	Simple_repeat
Cluster1	whitefly_4_181317	MITE_TSD
Cluster1	rnd-1_family-328	Unknown
Cluster1	rnd-6_family-1301	LINE/Jockey
Cluster1	rnd-5_family-3956	LINE/Jockey
Cluster1	rnd-5_family-309	LINE/Jockey
Cluster1	rnd-1_family-155	Unknown
Cluster1	rnd-4_family-447	Unknown
Cluster1	Helitron-1_DVir	RC/Helitron
Cluster1	Helitron-2_DVir	RC/Helitron
Cluster1	Helitron-6_DRh	RC/Helitron
Cluster2	whitefly_5_244203	MITE_Unknow
Cluster2	(T)n	Simple_repeat
Cluster2	(ATTAA)n	Simple_repeat
Cluster2	A-rich	Low_complexity
Cluster2	A-rich	Low_complexity
Cluster2	A-rich	Low_complexity
Cluster2	(TTC)n	Simple_repeat
Cluster2	rnd-1_family-337	Unknown
Cluster2	rnd-1_family-337	Unknown
Cluster2	rnd-5_family-1233	Unknown
Cluster2	rnd-5_family-1233	Unknown
Cluster3	whitefly_2_127234	MITE_TSD
Cluster3	GA-rich	Low_complexity
Cluster3	(GTA)n	Simple_repeat
Cluster3	(AATTAA)n	Simple_repeat
Cluster3	rnd-5_family-1310	LINE/R1
Cluster3	rnd-5_family-2209	Unknown
Cluster4	(TTAGATT)n	Simple_repeat
Cluster4	(TTAGATT)n	Simple_repeat
Cluster4	rnd-1_family-85	Unknown
Cluster4	rnd-5_family-1053	Unknown
Cluster4	rnd-1_family-833	Unknown
Cluster4	rnd-5_family-1294	DNA/Sola
Cluster4	rnd-6_family-7548	Unknown
Cluster4	Copia-5_DAn-I	LTR/Copia
Cluster5	rnd-1_family-107	Unknown
Cluster5	rnd-1_family-255	Unknown
Cluster6	(AATTC)n	Simple_repeat
Cluster6	(TTTC)n	Simple_repeat
Cluster6	(TTCTT)n	Simple_repeat
Cluster6	(C)n	Simple_repeat
Cluster6	rnd-5_family-136	DNA/Maverick
Cluster6	Polinton-2_TC	DNA/Maverick
Cluster7	whitefly_1_101544	MITE_Unknow
Cluster7	whitefly_3_304514	MITE_Unknow
Cluster7	whitefly_2_44449	MITE_Unknow
Cluster7	(TG)n	Simple_repeat
Cluster7	(TAT)n	Simple_repeat
Cluster7	(ACA)n	Simple_repeat
Cluster7	(T)n	Simple_repeat
Cluster7	(T)n	Simple_repeat
Cluster7	A-rich	Low_complexity
Cluster7	whitefly_3_304514	MITE_Unknow
Cluster7	rnd-1_family-45	Unknown
Cluster7	(TTAG)n	Simple_repeat
Cluster7	rnd-6_family-1257	LINE/L2
Cluster7	rnd-5_family-1558	Unknown
Cluster7	rnd-4_family-427	Unknown
Cluster7	rnd-5_family-1786	LINE/Penelope
Cluster7	rnd-4_family-427	Unknown
Cluster7	rnd-5_family-1051	Unknown
Cluster7	rnd-1_family-939	Unknown
Cluster7	Mariner-3_LHu	DNA
Cluster7	Mariner-91_HSal	DNA
Cluster7	Mariner-91_HSal	DNA
Cluster7	Mariner-91_HSal	DNA
Cluster7	Mariner-4_LHu	DNA
Cluster7	Copia17-ZM_I-int	LTR/Copia
Cluster8	(T)n	Simple_repeat
Cluster8	rnd-1_family-907	Unknown
Cluster9	Copia-56_PX-I	LTR
Cluster9	Copia-97_Mad-I	LTR/Copia
Cluster9	Copia-43_Pru-I	LTR/Copia
Cluster9	Copia-13_LH-I	LTR
Cluster9	Copia-43_Pru-I	LTR/Copia
Cluster9	Copia-3_Cfl-I	LTR
Cluster9	Copia-43_Pru-I	LTR/Copia
Cluster9	Copia-7_SI-I	LTR/Copia
Cluster9	Gypsy-29_SI-I	LTR
Cluster9	Gypsy-5_RP-I	LTR/Gypsy
Cluster10	whitefly_2_258033	MITE_TSD
Cluster10	whitefly_4_220407	MITE_Unknow
Cluster10	whitefly_5_271141	MITE_TSD
Cluster10	(ATA)n	Simple_repeat
Cluster10	(ATAGT)n	Simple_repeat
Cluster10	(AATA)n	Simple_repeat
Cluster10	(ATAGT)n	Simple_repeat
Cluster10	(ATA)n	Simple_repeat
Cluster10	whitefly_3_164593	MITE_TSD
Cluster10	whitefly_2_243647	MITE_Unknow
Cluster10	rnd-4_family-1257	Unknown
Cluster10	rnd-5_family-2718	LINE/R1
Cluster10	rnd-5_family-79	Unknown
Cluster10	rnd-1_family-793	Unknown
Cluster10	rnd-1_family-989	Unknown
Cluster11	(T)n	Simple_repeat
Cluster11	whitefly_3_255480	MITE_Unknow
Cluster11	whitefly_1_38323	MITE_Unknow
Cluster11	BEL-21_CQ-I	LTR/Pao
Cluster12	(GGTAGA)n	Simple_repeat
Cluster12	rnd-6_family-4539	LTR/Pao
Cluster12	rnd-6_family-4539	LTR/Pao
Cluster12	rnd-6_family-4539	LTR/Pao
Cluster12	Copia-113_AA-I	LTR/Copia
Cluster13	(TTATT)n	Simple_repeat
Cluster13	whitefly_2_61603	MITE_TSD
Cluster13	whitefly_5_269447	MITE_Unknow
Cluster13	whitefly_2_61603	MITE_TSD
Cluster13	Mariner-1_AP	DNA/TcMar-m44
Cluster14	(TACTTT)n	Simple_repeat
Cluster14	(ATAA)n	Simple_repeat
Cluster14	(TTGTTATC)n	Simple_repeat
Cluster14	(TAAA)n	Simple_repeat
Cluster14	(CTTTC)n	Simple_repeat
Cluster14	rnd-1_family-882	Unknown
Cluster15	whitefly_4_220407	MITE_Unknow
Cluster15	whitefly_5_87688	MITE_Unknow
Cluster15	A-rich	Low_complexity
Cluster15	(AG)n	Simple_repeat
Cluster15	(TTG)n	Simple_repeat
Cluster15	A-rich	Low_complexity
Cluster15	(T)n	Simple_repeat
Cluster15	(CGG)n	Simple_repeat
Cluster15	rnd-5_family-70	Unknown
Cluster15	rnd-1_family-748	Unknown
Cluster15	rnd-6_family-1988	Unknown
Cluster15	Gypsy-91_MLP-I	LTR/Gypsy
Cluster15	Polinton-2_TC	DNA/Maverick
Cluster15	hATm-1_HR	DNA/hAT-hATm
Cluster15	hAT-4_AP	DNA/hAT-hATm
Cluster16	(T)n	Simple_repeat
Cluster16	whitefly_4_12167	MITE_Unknow
Cluster16	Jockey-4_DT	LINE/Jockey
Cluster16	Jockey-4_DRh	LTR
Cluster16	Jockey-5_DAn	LINE/Jockey
Cluster17	whitefly_1_56700	MITE_Unknow
Cluster17	whitefly_2_46110	MITE_Unknow
Cluster17	(TTATCA)n	Simple_repeat
Cluster17	(ACCTA)n	Simple_repeat
Cluster17	(TTAGG)n	Simple_repeat
Cluster17	A-rich	Low_complexity
Cluster17	rnd-5_family-309	LINE/Jockey
Cluster17	rnd-6_family-7548	Unknown
Cluster17	rnd-6_family-1534	LINE/R1
Cluster17	rnd-6_family-7548	Unknown
Cluster18	(AAAAGCAATT)n	Simple_repeat
Cluster18	(AGCTGGA)n	Simple_repeat
Cluster18	rnd-6_family-4539	LTR/Pao
Cluster18	rnd-1_family-745	LTR/Pao
Cluster19	(A)n	Simple_repeat
Cluster19	rnd-5_family-622	LTR/Pao
Cluster19	rnd-5_family-622	LTR/Pao
Cluster19	LSU-rRNA_Hsa	rRNA
Cluster20	GA-rich	Low_complexity
Cluster20	(T)n	Simple_repeat
Cluster20	A-rich	Low_complexity
Cluster20	(A)n	Simple_repeat
Cluster20	whitefly_1_75334	MITE_TSD
Cluster20	whitefly_3_66315	MITE_TSD
Cluster20	rnd-5_family-622	LTR/Pao
Cluster20	rnd-1_family-745	LTR/Pao
Cluster20	rnd-5_family-3122	Unknown
Cluster20	rnd-5_family-3122	Unknown
Cluster20	RTEX-15_CGi	LINE/RTE-X
Cluster20	Gypsy-24-I_NV	LTR/Gypsy
Cluster21	(AACCATG)n	Simple_repeat
Cluster21	whitefly_5_1101	MITE_Unknow
Cluster21	(TCC)n	Simple_repeat
Cluster21	(TCCGCT)n	Simple_repeat
Cluster21	whitefly_1_153908	MITE_TSD
Cluster21	whitefly_4_295864	MITE_Unknow
Cluster21	whitefly_2_46190	MITE_Unknow
Cluster21	rnd-1_family-27	Unknown
Cluster21	rnd-5_family-1218	Unknown
Cluster21	rnd-6_family-7548	Unknown
Cluster21	rnd-3_family-432	DNA/hAT-hAT5
Cluster21	Gypsy-136_ZM-I	LTR/Gypsy
Cluster21	Copia-3_Cfl-I	LTR
Cluster21	Copia1-I_DM	LTR/Copia
Cluster22	whitefly_1_68273	MITE_TSD
Cluster23	GA-rich	Low_complexity
Cluster23	whitefly_4_95386	MITE_TSD
Cluster23	rnd-1_family-679	Unknown
Cluster23	rnd-5_family-1354	LTR/Copia
Cluster23	rnd-5_family-1354	LTR/Copia
Cluster23	Copia-1_DBi-I	LTR/Copia
Cluster23	Copia-9_DWil-I	LTR/Copia
Cluster23	Copia-9_DWil-I	LTR/Copia
Cluster23	Copia-1_PAb-I	LTR
Cluster23	Copia-9_DWil-I	LTR/Copia
Cluster24	(CATA)n	Simple_repeat
Cluster24	(T)n	Simple_repeat
Cluster24	(A)n	Simple_repeat
Cluster24	A-rich	Low_complexity
Cluster24	(AACA)n	Simple_repeat
Cluster24	whitefly_5_107289	MITE_TSD
Cluster24	Sola1-2_LG	DNA/Sola
Cluster25	rnd-5_family-2001	Unknown
Cluster25	tRNA-Leu-CTY	tRNA
Cluster27	(CTCG)n	Simple_repeat
Cluster27	(TATATAA)n	Simple_repeat
Cluster27	(C)n	Simple_repeat
Cluster27	(A)n	Simple_repeat
Cluster27	whitefly_2_226114	MITE_Unknow
Cluster27	rnd-1_family-723	SINE/tRNA
Cluster27	rnd-6_family-1624	Unknown
Cluster27	rnd-6_family-1624	Unknown
Cluster27	rnd-4_family-1010	Unknown
Cluster27	rnd-5_family-1278	DNA/CMC-Transib
Cluster27	Kolobok-1_LMi	DNA
Cluster28	whitefly_2_256531	MITE_Unknow
Cluster28	whitefly_2_243647	MITE_Unknow
Cluster28	whitefly_4_242573	MITE_Unknow
Cluster28	whitefly_3_274651	MITE_TSD
Cluster28	(T)n	Simple_repeat
Cluster28	whitefly_1_271351	MITE_TSD
Cluster28	whitefly_4_95386	MITE_TSD
Cluster28	rnd-1_family-44	Unknown
Cluster28	rnd-3_family-432	DNA/hAT-hAT5
Cluster28	rnd-5_family-2417	LTR/Gypsy
Cluster29	whitefly_4_220407	MITE_Unknow
Cluster29	(AAG)n	Simple_repeat
Cluster29	(A)n	Simple_repeat
Cluster29	(T)n	Simple_repeat
Cluster29	rnd-1_family-235	Unknown
Cluster29	rnd-1_family-405	SINE/tRNA-L2
Cluster29	rnd-5_family-541	LINE/Jockey
Cluster29	rnd-1_family-286	Unknown
Cluster29	rnd-5_family-523	Unknown
Cluster30	(TTAAC)n	Simple_repeat
Cluster30	A-rich	Low_complexity
Cluster30	(AATGA)n	Simple_repeat
Cluster30	rnd-6_family-2367	Unknown
Cluster30	rnd-6_family-2367	Unknown
Cluster30	rnd-6_family-2367	Unknown
Cluster31	A-rich	Low_complexity
Cluster31	A-rich	Low_complexity
Cluster31	whitefly_2_76650	MITE_Unknow
Cluster31	(TGTAC)n	Simple_repeat
Cluster31	whitefly_2_60651	MITE_TSD
Cluster31	G-rich	Low_complexity
Cluster31	rnd-5_family-438	Unknown
Cluster31	rnd-5_family-438	Unknown
Cluster31	rnd-1_family-828	Unknown
Cluster31	rnd-1_family-886	Unknown
Cluster31	rnd-5_family-1057	DNA
Cluster31	Gypsy-24_DAn-I	LTR/Gypsy
Cluster32	(ATAA)n	Simple_repeat
Cluster32	(TTA)n	Simple_repeat
Cluster32	rnd-1_family-803	Unknown
Cluster32	rnd-5_family-1215	LINE/Dong-R4
Cluster33	whitefly_2_255317	MITE_Unknow
Cluster33	whitefly_3_194980	MITE_TSD
Cluster33	(C)n	Simple_repeat
Cluster33	whitefly_4_183080	MITE_Unknow
Cluster33	(G)n	Simple_repeat
Cluster33	whitefly_4_94392	MITE_Unknow
Cluster33	whitefly_4_211683	MITE_TSD
Cluster33	whitefly_4_128367	MITE_Unknow
Cluster33	(T)n	Simple_repeat
Cluster33	GA-rich	Low_complexity
Cluster33	rnd-1_family-483	Unknown
Cluster33	rnd-1_family-518	Unknown
Cluster33	rnd-1_family-483	Unknown
Cluster33	rnd-5_family-1532	Unknown
Cluster33	rnd-5_family-1532	Unknown
Cluster33	rnd-6_family-2696	Unknown
Cluster33	rnd-6_family-2696	Unknown
Cluster33	rnd-6_family-2682	Unknown
Cluster33	rnd-6_family-7548	Unknown
Cluster34	whitefly_2_106056	MITE_Unknow
Cluster34	Gypsy-36-I_NV	LTR/Gypsy
Cluster35	(T)n	Simple_repeat
Cluster35	whitefly_2_144912	MITE_TSD
Cluster35	A-rich	Low_complexity
Cluster35	Gypsy-9_DBp-I	LTR
Cluster35	LYDIA_I-int	LTR/Gypsy
Cluster35	Gypsy-5_PBa-I	LTR
Cluster35	LYDIA_I-int	LTR/Gypsy
Cluster36	whitefly_4_115189	MITE_Unknow
Cluster36	whitefly_3_276116	MITE_Unknow
Cluster36	whitefly_1_170130	MITE_Unknow
Cluster36	A-rich	Low_complexity
Cluster36	(A)n	Simple_repeat
Cluster36	(TTTAACA)n	Simple_repeat
Cluster36	A-rich	Low_complexity
Cluster36	whitefly_5_164361	MITE_Unknow
Cluster36	whitefly_1_200927	MITE_Unknow
Cluster36	whitefly_5_74092	MITE_TSD
Cluster36	whitefly_5_74092	MITE_TSD
Cluster36	rnd-6_family-7548	Unknown
Cluster36	rnd-1_family-280	Unknown
Cluster36	rnd-1_family-132	Unknown
Cluster36	Jockey-7_DPer	LINE/Jockey
Cluster36	Polinton-1_CB	DNA/Maverick
Cluster37	(A)n	Simple_repeat
Cluster37	(TTTTAC)n	Simple_repeat
Cluster37	rnd-6_family-1301	LINE/Jockey
Cluster37	rnd-1_family-424	Unknown
Cluster37	Copia-14_LH-I	LTR
Cluster37	piggyBac-2_Lch	DNA
Cluster37	piggyBac-14_SM	DNA/PiggyBac
Cluster38	(TTTC)n	Simple_repeat
Cluster38	(CAATTT)n	Simple_repeat
Cluster38	rnd-6_family-1372	LINE/RTE-BovB
Cluster38	rnd-1_family-280	Unknown
Cluster38	rnd-5_family-38	LINE/Jockey
Cluster38	rnd-5_family-1925	LINE/Jockey
Cluster38	rnd-5_family-1925	LINE/Jockey
Cluster38	rnd-1_family-885	Unknown
Cluster39	(TTTT)n	Simple_repeat
Cluster39	(A)n	Simple_repeat
Cluster39	GA-rich	Low_complexity
Cluster39	A-rich	Low_complexity
Cluster39	(A)n	Simple_repeat
Cluster39	(TATTA)n	Simple_repeat
Cluster39	A-rich	Low_complexity
Cluster39	whitefly_3_134067	MITE_Unknow
Cluster39	rnd-1_family-275	Unknown
Cluster39	Polinton-1_TC	DNA/Maverick
Cluster40	(TTATAC)n	Simple_repeat
Cluster40	whitefly_4_109912	MITE_Unknow
Cluster41	rnd-6_family-124	Unknown
Cluster41	rnd-1_family-745	LTR/Pao
Cluster41	Kolobok-8_LMi	DNA
Cluster41	Copia-3_DBp-I	LTR/Copia
Cluster41	BEL-20_AA-I	LTR/Pao
Cluster41	BEL-6_LH-I	LTR
Cluster42	whitefly_5_290796	MITE_Unknow
Cluster42	A-rich	Low_complexity
Cluster42	(C)n	Simple_repeat
Cluster42	(TTTTATC)n	Simple_repeat
Cluster42	whitefly_5_23040	MITE_TSD
Cluster42	whitefly_5_23040	MITE_TSD
Cluster42	(GCC)n	Simple_repeat
Cluster42	(AT)n	Simple_repeat
Cluster42	(C)n	Simple_repeat
Cluster42	(GCC)n	Simple_repeat
Cluster42	(TA)n	Simple_repeat
Cluster42	(AT)n	Simple_repeat
Cluster42	(TA)n	Simple_repeat
Cluster42	(GGTTA)n	Simple_repeat
Cluster42	whitefly_3_276116	MITE_Unknow
Cluster42	whitefly_3_159607	MITE_Unknow
Cluster42	(ATT)n	Simple_repeat
Cluster42	rnd-1_family-536	Unknown
Cluster42	rnd-5_family-2183	DNA/MULE-MuDR
Cluster42	rnd-1_family-1	Unknown
Cluster42	rnd-6_family-7548	Unknown
Cluster42	rnd-1_family-412	Unknown
Cluster42	Gypsy-13_LH-I	LTR
Cluster42	Gypsy-13_LH-I	LTR
Cluster42	hAT-17_Croc	DNA/hAT-Ac
Cluster42	Dong_FR	LINE/Dong-R4
Cluster43	(T)n	Simple_repeat
Cluster43	(TAACC)n	Simple_repeat
Cluster43	(AAT)n	Simple_repeat
Cluster43	(GGAGC)n	Simple_repeat
Cluster43	whitefly_5_179329	MITE_Unknow
Cluster43	whitefly_1_155781	MITE_Unknow
Cluster43	whitefly_5_179329	MITE_Unknow
Cluster43	rnd-5_family-697	Unknown
Cluster43	rnd-5_family-2005	LINE/Dong-R4
Cluster43	rnd-1_family-692	Unknown
Cluster43	rnd-1_family-1020	Unknown
Cluster43	rnd-1_family-745	LTR/Pao
Cluster43	rnd-5_family-664	Unknown
Cluster43	rnd-6_family-78	Unknown
Cluster43	Copia-3_DAn-I	LTR/Copia
Cluster44	whitefly_3_128739	MITE_TSD
Cluster44	(TTTC)n	Simple_repeat
Cluster44	(TT)n	Simple_repeat
Cluster44	Gypsy-216_DR-I	LTR/Gypsy
Cluster46	(TTA)n	Simple_repeat
Cluster46	A-rich	Low_complexity
Cluster46	(TGA)n	Simple_repeat
Cluster46	(TACTT)n	Simple_repeat
Cluster46	(TTTA)n	Simple_repeat
Cluster46	(A)n	Simple_repeat
Cluster46	whitefly_4_288155	MITE_TSD
Cluster46	whitefly_4_288155	MITE_TSD
Cluster46	rnd-4_family-82	Unknown
Cluster46	rnd-6_family-2075	Unknown
Cluster47	(TATA)n	Simple_repeat
Cluster47	whitefly_2_17658	MITE_TSD
Cluster47	rnd-6_family-78	Unknown
Cluster47	Polinton-1_SPU	DNA/Maverick
Cluster47	Polinton-8_NVi	DNA/Maverick
Cluster47	Polinton-1_TC	DNA/Maverick
Cluster47	Polinton-1_SPU	DNA/Maverick
Cluster47	Polinton-8_NVi	DNA/Maverick
Cluster47	Polinton-1_TC	DNA/Maverick
Cluster47	Polinton-2_SP	DNA/Maverick
Cluster47	Polinton-2_XT	DNA/Maverick
Cluster47	Polinton-1_DR	DNA/Maverick
Cluster47	Polinton-2_XT	DNA/Maverick
Cluster48	(AATA)n	Simple_repeat
Cluster48	whitefly_3_52815	MITE_Unknow
Cluster48	whitefly_1_5534	MITE_Unknow
Cluster48	whitefly_5_112623	MITE_Unknow
Cluster48	rnd-1_family-835	Unknown
Cluster48	rnd-1_family-169	Unknown
Cluster48	rnd-5_family-1053	Unknown
Cluster48	CR1-1_Lme	LINE/CR1
Cluster49	(AATTAT)n	Simple_repeat
Cluster49	rnd-1_family-995	Unknown
Cluster49	R1-2_DEu	LINE/R1
Cluster49	SART-1_LHu	LINE
Cluster50	(G)n	Simple_repeat
Cluster50	(ATATTT)n	Simple_repeat
Cluster50	(A)n	Simple_repeat
Cluster50	(TGAA)n	Simple_repeat
Cluster50	Academ-1_BM	DNA/Academ
Cluster51	whitefly_5_114535	MITE_Unknow
Cluster51	whitefly_1_101544	MITE_Unknow
Cluster51	(TC)n	Simple_repeat
Cluster51	A-rich	Low_complexity
Cluster51	(TTATTC)n	Simple_repeat
Cluster51	whitefly_2_94499	MITE_TSD
Cluster51	whitefly_5_183540	MITE_Unknow
Cluster51	whitefly_5_212680	MITE_Unknow
Cluster51	(G)n	Simple_repeat
Cluster51	whitefly_3_197937	MITE_TSD
Cluster51	(G)n	Simple_repeat
Cluster51	whitefly_3_274024	MITE_Unknow
Cluster51	rnd-1_family-464	Unknown
Cluster51	rnd-5_family-38	LINE/Jockey
Cluster51	rnd-1_family-85	Unknown
Cluster52	(A)n	Simple_repeat
Cluster52	(ATTTC)n	Simple_repeat
Cluster52	(T)n	Simple_repeat
Cluster52	whitefly_4_236220	MITE_Unknow
Cluster52	(A)n	Simple_repeat
Cluster52	whitefly_5_184761	MITE_Unknow
Cluster52	whitefly_4_35948	MITE_Unknow
Cluster52	whitefly_1_228150	MITE_Unknow
Cluster52	rnd-6_family-1011	Unknown
Cluster52	rnd-6_family-1011	Unknown
Cluster52	rnd-6_family-908	Unknown
Cluster52	Polinton-2_DK	DNA/Maverick
Cluster53	whitefly_2_286577	MITE_TSD
Cluster53	whitefly_2_267679	MITE_Unknow
Cluster53	whitefly_3_125340	MITE_TSD
Cluster53	whitefly_1_155781	MITE_Unknow
Cluster53	whitefly_3_304514	MITE_Unknow
Cluster53	whitefly_2_101979	MITE_Unknow
Cluster53	whitefly_3_125340	MITE_TSD
Cluster53	whitefly_3_6262	MITE_Unknow
Cluster53	whitefly_3_6262	MITE_Unknow
Cluster53	(ACCTA)n	Simple_repeat
Cluster53	A-rich	Low_complexity
Cluster53	whitefly_3_6262	MITE_Unknow
Cluster53	whitefly_5_257231	MITE_Unknow
Cluster53	whitefly_3_144981	MITE_TSD
Cluster53	rnd-1_family-427	Unknown
Cluster53	rnd-1_family-232	LINE/RTE-BovB
Cluster53	rnd-6_family-2464	Unknown
Cluster53	rnd-6_family-313	Unknown
Cluster53	rnd-5_family-1134	Unknown
Cluster53	Gypsy-6-I_CR	LTR/Gypsy
Cluster54	(A)n	Simple_repeat
Cluster54	(AATA)n	Simple_repeat
Cluster54	A-rich	Low_complexity
Cluster54	rnd-5_family-309	LINE/Jockey
Cluster54	rnd-1_family-943	Unknown
Cluster54	SMARN2B	DNA/TcMar-ISRm11
Cluster55	(A)n	Simple_repeat
Cluster55	(GAT)n	Simple_repeat
Cluster55	whitefly_3_304514	MITE_Unknow
Cluster55	whitefly_4_265999	MITE_Unknow
Cluster55	rnd-6_family-7548	Unknown
Cluster55	rnd-6_family-7548	Unknown
Cluster55	rnd-6_family-7548	Unknown
Cluster55	rnd-5_family-316	Unknown
Cluster55	rnd-1_family-462	Unknown
Cluster55	rnd-5_family-316	Unknown
Cluster55	rnd-1_family-1017	Unknown
Cluster55	rnd-1_family-900	Unknown
Cluster55	rnd-1_family-981	Unknown
Cluster55	rnd-5_family-493	Unknown
Cluster55	rnd-1_family-525	Unknown
Cluster55	DIRS-45_XT	LTR/DIRS
Cluster55	Gypsy-8_SI-I	LTR/Gypsy
Cluster55	Gypsy-10_DRh-I	LTR
Cluster55	Gypsy-8_SI-I	LTR/Gypsy
Cluster55	Gypsy-10_DRh-I	LTR
Cluster55	Gypsy2_MH-I	LTR/Gypsy
Cluster55	Gypsy2_MH-I	LTR/Gypsy
Cluster55	Gypsy-19_LH-I	LTR
Cluster55	Gypsy-8_SI-I	LTR/Gypsy
Cluster56	whitefly_5_209081	MITE_Unknow
Cluster56	whitefly_4_211683	MITE_TSD
Cluster56	(A)n	Simple_repeat
Cluster56	whitefly_3_9116	MITE_Unknow
Cluster56	whitefly_3_9116	MITE_Unknow
Cluster56	(ATTAA)n	Simple_repeat
Cluster56	whitefly_5_163286	MITE_Unknow
Cluster56	whitefly_4_276005	MITE_TSD
Cluster56	whitefly_4_276005	MITE_TSD
Cluster56	whitefly_2_133723	MITE_Unknow
Cluster56	rnd-5_family-1357	Unknown
Cluster56	rnd-1_family-340	Unknown
Cluster56	rnd-1_family-340	Unknown
Cluster56	Gypsy-20_OD-I	LTR/Gypsy
Cluster57	(T)n	Simple_repeat
Cluster57	(A)n	Simple_repeat
Cluster57	whitefly_5_310900	MITE_Unknow
Cluster57	whitefly_2_243647	MITE_Unknow
Cluster57	(AACAA)n	Simple_repeat
Cluster57	(TGCCGG)n	Simple_repeat
Cluster57	rnd-1_family-453	Unknown
Cluster57	rnd-1_family-381	Unknown
Cluster57	rnd-5_family-326	Unknown
Cluster57	tRNA-Leu-CTY	tRNA
Cluster57	Gypsy-26_CPB-I	LTR/Gypsy
Cluster57	COPIA3-I_OS	LTR/Copia
Cluster57	Copia-52_GM-I	LTR/Copia
Cluster57	Copia4-I_AG	LTR/Copia
