# Supplementary material for: Genome-wide profiling of piRNAs in the whitefly Bemisia tabaci reveals cluster distribution and association with begomovirus transmission
Source: PLoS One. 2019 Mar 12;14(3):e0213149. doi: 10.1371/journal.pone.0213149 (PMC6413925; doi:10.1371/journal.pone.0213149)
Supplement: S5 Table — (XLSX) [file pone.0213149.s007.xlsx]

## Sheet: Common_piRNA_Clusters
S5 Table. piRNA clusters commonly expressed across all time points in whiteflies fed on TYLCV-infected or uninfected tomato.
piRNA Cluster	Genomic Coordinate	Directionality	size (bp)	24HH	24HV	P-value	48HH	48HV	P-value	72HH	72HV	P-value
Cluster 1	Scaffold1040: 172000-181028	mono:minus	9029	1340.26	1386.97	0.9998	1171.36	1247.78	0.5533	1218.52	1058.34	0.1454
Cluster 10	Scaffold137: 1413405-1422027	mono:plus	8623	1075.94	1132.29	0.9998	768.512	795.21	0.5533	994.263	947.761	0.1387
Cluster 11	Scaffold14: 1213028-1222027	mono:minus	9000	1081.4	1062.77	0.9998	811.267	914.34	0.5533	984.757	830.717	0.1579
Cluster 12	Scaffold147: 826000-835027	mono:minus	9028	1184.05	1245.3	0.9998	1032.53	1059.52	0.5533	1122.25	1055.05	0.1387
Cluster 13	Scaffold147: 1689000-1696027	mono:minus	7028	848.393	902.863	0.9998	710.893	595.492	0.9494	735.449	767.474	0.1387
Cluster 14	Scaffold1496: 970038-988027	mono:plus	17990	8653.81	8785.46	0.9998	6585.59	6929.98	0.5533	7327.08	6488.66	0.1387
Cluster 15	Scaffold15347: 3-1962	mono:plus	1960	820.07	839.815	0.9998	609.527	664.401	0.5533	664.432	586.322	0.1387
Cluster 16	Scaffold1558: 1069000-1080144	mono:plus	11145	4824.27	4932.09	0.9998	3633.06	3849.6	0.5533	4179.38	3796.12	0.1387
Cluster 17	Scaffold16276: 8832002-8839029	mono:plus	7028	880.273	901.44	0.9998	788.782	815.822	0.5533	802.13	729.144	0.1387
Cluster 18	Scaffold165: 1-13027	mono:minus	13027	1514.27	866.439	0.5349	584.137	605.488	0.5533	737.28	638.46	0.1599
Cluster 19	Scaffold165: 16002-30000	mono:minus	13999	1879.6	1908.48	0.9998	1574.17	1613.08	0.5533	1675.48	1497.73	0.1387
Cluster 2	Scaffold112: 2477993-2483028	mono:plus	5036	1006.38	1041.1	0.9998	785.717	833.386	0.5533	757.807	690.028	0.1387
Cluster 20	Scaffold165: 6328051-6341007	mono:plus	12957	2486.86	2516.14	0.9998	2087.37	2260.6	0.5533	2085	1813.81	0.1387
Cluster 21	Scaffold166: 1-2693	mono:minus	2693	892.128	875.11	0.9998	635.74	634.95	0.5533	786.03	702.578	0.1387
Cluster 22	Scaffold1805: 417001-424027	mono:minus	7027	761.393	752.733	0.9998	661.637	654.953	0.5533	701.325	601.46	0.164
Cluster 23	Scaffold1979: 464001-473012	mono:plus	9012	1265.57	1334.54	0.9998	1164.26	1226.48	0.5533	1179.67	1077.11	0.1387
Cluster 24	Scaffold20608: 1-1420	mono:plus	1420	1623.46	1604.59	0.9998	1192.9	1189.24	0.5533	1255.46	1242.64	0.1387
Cluster 25	Scaffold2124: 493014-515027	mono:minus	22014	4412.4	4478.17	0.9998	2643.39	2741.01	0.5533	3676.77	2606.07	0.4808
Cluster 26	Scaffold2242: 577069-585985	mono:minus	8917	908.145	903.433	0.9998	863.073	898.115	0.5533	843.586	693.748	0.1439
Cluster 27	Scaffold225: 329108-339018	mono:plus	9911	1869.03	1839.58	0.9998	1607.39	1751.6	0.5533	1586.08	1388	0.1387
Cluster 28	Scaffold226: 948003-960025	mono:plus	12023	1824.91	1894.7	0.9998	1567.89	1535.52	0.5533	1632.48	1540.36	0.1387
Cluster 29	Scaffold245: 5002-12738	mono:plus	7737	961.745	993.316	0.9998	770.025	797.441	0.5533	892.336	803.843	0.1387
Cluster 3	Scaffold1144: 1113061-1119490	mono:minus	6430	735.565	799.15	0.9998	832.295	770.47	0.5994	866.261	823.805	0.1387
Cluster 30	Scaffold2599: 1-2451	mono:plus	2451	2536.38	2550.37	0.9998	1803.68	1839.57	0.5533	2161.45	2020.55	0.1387
Cluster 31	Scaffold2605: 3026002-3046017	mono:minus	20016	3315.15	3469.88	0.9998	3052.21	3023.4	0.5657	3100.27	2910.32	0.1387
Cluster 32	Scaffold26265: 1-1429	mono:plus	1429	939.8	972.336	0.9998	696.777	694.676	0.5533	837.879	763.573	0.1387
Cluster 33	Scaffold2666: 2152002-2161205	mono:plus	9204	1372.03	1444.36	0.9998	1154.76	1226.05	0.5533	1609.8	1111.63	0.4955
Cluster 34	Scaffold2737: 1425031-1439998	mono:plus	14968	5036.33	5075.96	0.9998	4287.83	4512.69	0.5533	4445.8	3819.97	0.1387
Cluster 35	Scaffold28: 3963011-3969030	mono:minus	6020	1469.75	1523.66	0.9998	1264.91	1291.24	0.5533	1307.11	1224.61	0.1387
Cluster 36	Scaffold29348: 655178-662540	mono:plus	7363	1268.94	1373.7	0.9998	1156.83	1204.79	0.5533	1198.77	1050.9	0.1454
Cluster 37	Scaffold3040: 3698001-3707027	mono:plus	9027	1263.94	1276.02	0.9998	1159.77	1170	0.5533	1115.7	970.522	0.1711
Cluster 38	Scaffold3153: 5-5416	mono:plus	5412	935.789	939.181	0.9998	727.862	768.447	0.5533	838.129	745.52	0.1454
Cluster 39	Scaffold3609: 1985000-1995026	mono:plus	10027	1506.71	1547.13	0.9998	1317.1	1378.12	0.5533	1396.35	1256.12	0.1439
Cluster 4	Scaffold118: 424001-432029	mono:minus	8029	1143.58	1182.14	0.9998	630.961	725.324	0.5533	896.087	830.68	0.1387
Cluster 40	Scaffold3872: 103000-128026	mono:minus	25027	4776.27	4861.66	0.9998	3710.97	3915.16	0.5533	4157.38	3639.44	0.1387
Cluster 41	Scaffold545: 1576005-1585016	mono:plus	9012	1949.77	1948.27	0.9998	1470.78	1457.03	0.5533	1743.33	1638.49	0.1387
Cluster 42	Scaffold6034: 1-10027	mono:minus	10027	1397.22	1584.96	0.9998	1396.2	1207.44	0.8414	1162.82	1302.99	0.0928
Cluster 43	Scaffold62917: 1-2234	mono:plus	2234	1521.17	1574.17	0.9998	1092.72	1105.46	0.5533	1371.11	1268.98	0.1387
Cluster 44	Scaffold637: 935001-951025	mono:minus	16025	4626.02	4675.21	0.9998	3745.7	3887.18	0.5533	4018.03	3585.03	0.1387
Cluster 45	Scaffold653: 52000-61028	mono:plus	9029	1118.87	1105.23	0.9998	987.272	980.46	0.5759	1017.27	925.444	0.1387
Cluster 46	Scaffold73: 1580000-1586026	mono:minus	6027	843.405	862.59	0.9998	827.985	793.06	0.6214	798.652	753.653	0.1387
Cluster 47	Scaffold809: 6131001-6140025	mono:plus	9025	1360.32	1369.22	0.9998	1047.98	1158.31	0.5533	1129.84	938.903	0.1711
Cluster 48	Scaffold811: 2401000-2415002	mono:minus	14003	2763.21	2888.42	0.9998	2280.22	2375.46	0.5533	2451.71	2198.97	0.1387
Cluster 49	Scaffold8252: 1005-8442	mono:minus	7438	1147.75	1191.87	0.9998	1020.08	1042.28	0.5533	1049.98	932.678
Cluster 5	Scaffold1195: 1152000-1161028	mono:minus	9029	1250.29	1299.03	0.9998	853.087	897.525	0.5533	1014.39	856.445	0.2682
Cluster 50	Scaffold942: 760005-780924	mono:plus	20920	4132.76	4153.56	0.9998	3403.43	3748.42	0.5533	3576.29	2941.6	0.163
Cluster 51	Scaffold942: 2258000-2294025	mono:minus	36026	10483.8	10708.5	0.9998	4817.16	5109.44	0.5533	8611.14	5167.09	0.5941
Cluster 52	Scaffold976: 1-9022	mono:plus	9022	1342.45	1368.32	0.9998	1078.39	1108.6	0.5533	1212.61	1131.92	0.1387
Cluster 53	Scaffold995: 2293008-2310028	mono:plus	17021	2758.88	2802.27	0.9998	2382.47	2416.43	0.5533	2450.85	2275.17	0.1387
Cluster 6	Scaffold12176: 1-8412	mono:minus	8412	5176.25	5281.12	0.9998	3769.1	3932.87	0.5533	4396.97	3952.82	0.1387
Cluster 7	Scaffold123: 4514039-4523004	mono:minus	8966	951.892	988.759	0.9998	986.831	900.569	0.5533	896.297	823.403	0.1387
Cluster 8	Scaffold130: 7035001-7044027	mono:minus	9027	1028.31	1047.69	0.9998	726.518	820.27	0.5533	867.185	756.659	0.1387
Cluster 9	Scaffold1339: 2478002-2485028	mono:plus	7027	733.747	790.134	0.9998	678.809	706.662	0.5533	715.151	666.95	0.1387
